# Supplementary material for: Literacy-related differences in morphological knowledge: A nonce-word study
Source: Front Psychol. 2023 Apr 26;14:1136337. doi: 10.3389/fpsyg.2023.1136337 (PMC10171427; doi:10.3389/fpsyg.2023.1136337)
Supplement: Supplementary file 1 [file Table_1.XLSX]

## Sheet: Sheet1
ArEr	PersNum	PretImp	Verb	Target	Response	Nonce	Stem	Person	Number	Conj	Tense	Aspect	participant	group	CPM	Age	combi	binary	strict_sum	strict
AR	1P	IMP	baltar	baltábamos	baltábamos	1	1	1	1	1	1	1	301	high	29	69	1	1	5	1
AR	1P	IMP	sardar	sardábamos	sardábamos	1	1	1	1	1	1	1	301	high	29	69	1	1	5	1
AR	1P	PRET	jasar	jasamos	jacimos	1	1	1	1	0	1	1	301	high	29	69	0.666667	0	4	0
AR	1P	PRET	londar	londamos	londamos HES	1	1	1	1	1	1	1	301	high	29	69	1	1	5	1
AR	2P	IMP	gesar	gesábais	gesábais	1	1	1	1	1	1	1	301	high	29	69	1	1	5	1
AR	2P	IMP	nestar	nestábais	nestábais	1	1	1	1	1	1	1	301	high	29	69	1	1	5	1
AR	2P	PRET	lendar	lendasteis	lendasteis	1	1	1	1	1	1	1	301	high	29	69	1	1	5	1
AR	2P	PRET	vantar	vantasteis	vantisteis	1	1	1	1	0	1	1	301	high	29	69	0.666667	0	4	0
AR	3S	IMP	gicar	gicaba	gicaba	1	1	1	1	1	1	1	301	high	29	69	1	1	5	1
AR	3S	IMP	pojar	pojaba	pojaba	1	1	1	1	1	1	1	301	high	29	69	1	1	5	1
AR	3S	PRET	lebar	lebó	lebó	1	1	1	1	1	1	1	301	high	29	69	1	1	5	1
AR	3S	PRET	nalar	naló	naló	1	1	1	1	1	1	1	301	high	29	69	1	1	5	1
ER	1P	IMP	lender	lendíamos	lendíamos	1	1	1	1	1	1	1	301	high	29	69	1	1	5	1
ER	1P	IMP	vanter	vantíamos	vantíamos	1	1	1	1	1	1	1	301	high	29	69	1	1	5	1
ER	1P	PRET	gecer	gecimos	gecimos	1	1	1	1	1	1	1	301	high	29	69	1	1	5	1
ER	1P	PRET	naler	nalimos	nalíamos	1	1	1	1	1	1	0	301	high	29	69	1	1	4	0
ER	2P	IMP	maver	mavíais	mavíais	1	1	1	1	1	1	1	301	high	29	69	1	1	5	1
ER	2P	IMP	somer	somíais	somíais	1	1	1	1	1	1	1	301	high	29	69	1	1	5	1
ER	2P	PRET	jaser	jasisteis	jacisteis	1	1	1	1	1	1	1	301	high	29	69	1	1	5	1
ER	2P	PRET	plerer	pleristeis	pleristeis	1	1	1	1	1	1	1	301	high	29	69	1	1	5	1
ER	3S	IMP	tarrer	tarría	tarriaba	1	1	1	1	0	1	1	301	high	29	69	0.666667	0	4	0
ER	3S	IMP	yoner	yonía	yonaba	1	1	1	1	0	1	1	301	high	29	69	0.666667	0	4	0
ER	3S	PRET	corber	corbió	corbió	1	1	1	1	1	1	1	301	high	29	69	1	1	5	1
ER	3S	PRET	llucer	llució	lució	0							301	high	29	69			0	0
AR	1P	IMP	baltar	baltábamos	baltearemos	1	0	1	1	1	0		302	high	33	76	1	1	3	0
AR	1P	IMP	sardar	sardábamos	sardeamos	1	0	1	1	1	1	0	302	high	33	76	1	1	4	0
AR	1P	PRET	jasar	jasamos	jasaremos	1	1	1	1	1	0		302	high	33	76	1	1	3	0
AR	1P	PRET	londar	londamos	londaremos	1	1	1	1	1	0		302	high	33	76	1	1	3	0
AR	2P	IMP	gesar	gesábais	gesareis	1	1	1	1	1	0		302	high	33	76	1	1	3	0
AR	2P	IMP	nestar	nestábais	nestareis	1	1	1	1	1	0		302	high	33	76	1	1	3	0
AR	2P	PRET	lendar	lendasteis	lendaríais HES	1	1	1	1	1	0		302	high	33	76	1	1	3	0
AR	2P	PRET	vantar	vantasteis	vanteréis	1	1	1	1	0	0		302	high	33	76	0.666667	0	2	0
AR	3S	IMP	gicar	gicaba	gicaría	1	1	1	1	1	0		302	high	33	76	1	1	3	0
AR	3S	IMP	pojar	pojaba	pojaría	1	1	1	1	1	0		302	high	33	76	1	1	3	0
AR	3S	PRET	lebar	lebó	lebaría HES	1	1	1	1	1	0		302	high	33	76	1	1	3	0
AR	3S	PRET	nalar	naló	nalaría	1	1	1	1	1	0		302	high	33	76	1	1	3	0
ER	1P	IMP	lender	lendíamos	lendamos	1	1	1	1	0	1	0	302	high	33	76	0.666667	0	3	0
ER	1P	IMP	vanter	vantíamos	vantearemos	1	1	1	1	0	0		302	high	33	76	0.666667	0	2	0
ER	1P	PRET	gecer	gecimos	geceríamos HES	1	1	1	1	1	0		302	high	33	76	1	1	3	0
ER	1P	PRET	naler	nalimos	no naleamos	1	1	1	1	0	1	1	302	high	33	76	0.666667	0	4	0
ER	2P	IMP	maver	mavíais	maveráis	1	1	1	1	1	0		302	high	33	76	1	1	3	0
ER	2P	IMP	somer	somíais	someréis	1	1	1	1	1	0		302	high	33	76	1	1	3	0
ER	2P	PRET	jaser	jasisteis	no jaséis	1	1	1	1	1	0		302	high	33	76	1	1	3	0
ER	2P	PRET	plerer	pleristeis	plereréis	1	1	1	1	1	0		302	high	33	76	1	1	3	0
ER	3S	IMP	tarrer	tarría	tarrerá	1	1	1	1	1	0		302	high	33	76	1	1	3	0
ER	3S	IMP	yoner	yonía	yonaba	1	1	1	1	0	1	1	302	high	33	76	0.666667	0	4	0
ER	3S	PRET	corber	corbió	corberá	1	1	1	1	1	0		302	high	33	76	1	1	3	0
ER	3S	PRET	llucer	llució	llucería	1	1	1	1	1	0		302	high	33	76	1	1	3	0
AR	1P	IMP	baltar	baltábamos	baltabamos	1	1	1	1	1	1	1	307	high	31	67	1	1	5	1
AR	1P	IMP	sardar	sardábamos	sardabamos	1	1	1	1	1	1	1	307	high	31	67	1	1	5	1
AR	1P	PRET	jasar	jasamos	jasimos	1	1	1	1	0	1	1	307	high	31	67	0.666667	0	4	0
AR	1P	PRET	londar	londamos	londamos	1	1	1	1	1	1	1	307	high	31	67	1	1	5	1
AR	2P	IMP	gesar	gesábais	gesareis	1	1	1	1	1	0		307	high	31	67	1	1	3	0
AR	2P	IMP	nestar	nestábais	nestareis	1	1	1	1	1	0		307	high	31	67	1	1	3	0
AR	2P	PRET	lendar	lendasteis	lendasteis	1	1	1	1	1	1	1	307	high	31	67	1	1	5	1
AR	2P	PRET	vantar	vantasteis	vantisteis	1	1	1	1	0	1	1	307	high	31	67	0.666667	0	4	0
AR	3S	IMP	gicar	gicaba	gicaba	1	1	1	1	1	1	1	307	high	31	67	1	1	5	1
AR	3S	IMP	pojar	pojaba	pojaba	1	1	1	1	1	1	1	307	high	31	67	1	1	5	1
AR	3S	PRET	lebar	lebó	lebará HES	1	1	1	1	1	0		307	high	31	67	1	1	3	0
AR	3S	PRET	nalar	naló	naló	1	1	1	1	1	1	1	307	high	31	67	1	1	5	1
ER	1P	IMP	lender	lendíamos	lendíamos	1	1	1	1	1	1	1	307	high	31	67	1	1	5	1
ER	1P	IMP	vanter	vantíamos	vanteremos	1	1	1	1	1	0		307	high	31	67	1	1	3	0
ER	1P	PRET	gecer	gecimos	gecimos	1	1	1	1	1	1	1	307	high	31	67	1	1	5	1
ER	1P	PRET	naler	nalimos	naleremos	1	1	1	1	1	0		307	high	31	67	1	1	3	0
ER	2P	IMP	maver	mavíais	maviais	1	1	1	1	1	1	1	307	high	31	67	1	1	5	1
ER	2P	IMP	somer	somíais	somíais	1	1	1	1	1	1	1	307	high	31	67	1	1	5	1
ER	2P	PRET	jaser	jasisteis	jasisteis	1	1	1	1	1	1	1	307	high	31	67	1	1	5	1
ER	2P	PRET	plerer	pleristeis	pleristeis	1	1	1	1	1	1	1	307	high	31	67	1	1	5	1
ER	3S	IMP	tarrer	tarría	tarrá	1	1	1	1	0	0		307	high	31	67	0.666667	0	2	0
ER	3S	IMP	yoner	yonía	yonaba	1	1	1	1	0	1	1	307	high	31	67	0.666667	0	4	0
ER	3S	PRET	corber	corbió	corbió	1	1	1	1	1	1	1	307	high	31	67	1	1	5	1
ER	3S	PRET	llucer	llució	llució	1	1	1	1	1	1	1	307	high	31	67	1	1	5	1
AR	1P	IMP	baltar	baltábamos	baltaremos	1	1	1	1	1	0		311	high	28	59	1	1	3	0
AR	1P	IMP	sardar	sardábamos	sardaremos	1	1	1	1	1	0		311	high	28	59	1	1	3	0
AR	1P	PRET	jasar	jasamos	jasaremos	1	1	1	1	1	0		311	high	28	59	1	1	3	0
AR	1P	PRET	londar	londamos	londaremos	1	1	1	1	1	0		311	high	28	59	1	1	3	0
AR	2P	IMP	gesar	gesábais	gesareís	1	1	1	1	1	0		311	high	28	59	1	1	3	0
AR	2P	IMP	nestar	nestábais	nestareís	1	1	1	1	1	0		311	high	28	59	1	1	3	0
AR	2P	PRET	lendar	lendasteis	lendaréis	1	1	1	1	1	0		311	high	28	59	1	1	3	0
AR	2P	PRET	vantar	vantasteis	vanteréis	1	1	1	1	0	0		311	high	28	59	0.666667	0	2	0
AR	3S	IMP	gicar	gicaba	gicará	1	1	1	1	1	0		311	high	28	59	1	1	3	0
AR	3S	IMP	pojar	pojaba	pojará	1	1	1	1	1	0		311	high	28	59	1	1	3	0
AR	3S	PRET	lebar	lebó	lebará	1	1	1	1	1	0		311	high	28	59	1	1	3	0
AR	3S	PRET	nalar	naló	nalará	1	1	1	1	1	0		311	high	28	59	1	1	3	0
ER	1P	IMP	lender	lendíamos	lenderemos	1	1	1	1	1	0		311	high	28	59	1	1	3	0
ER	1P	IMP	vanter	vantíamos	vanteremos	1	1	1	1	1	0		311	high	28	59	1	1	3	0
ER	1P	PRET	gecer	gecimos	geceremos	1	1	1	1	1	0		311	high	28	59	1	1	3	0
ER	1P	PRET	naler	nalimos	naleremos	1	1	1	1	1	0		311	high	28	59	1	1	3	0
ER	2P	IMP	maver	mavíais	mavaréis	1	1	1	1	0	0		311	high	28	59	0.666667	0	2	0
ER	2P	IMP	somer	somíais	somaréis	1	1	1	1	1	0		311	high	28	59	1	1	3	0
ER	2P	PRET	jaser	jasisteis	jaseréis	1	1	1	1	1	0		311	high	28	59	1	1	3	0
ER	2P	PRET	plerer	pleristeis	plenaréis	1	0	1	1	0	0		311	high	28	59	0.666667	0	2	0
ER	3S	IMP	tarrer	tarría	tarrerá	1	1	1	1	1	0		311	high	28	59	1	1	3	0
ER	3S	IMP	yoner	yonía	yonará	1	1	1	1	0	0		311	high	28	59	0.666667	0	2	0
ER	3S	PRET	corber	corbió	corberá	1	1	1	1	1	0		311	high	28	59	1	1	3	0
ER	3S	PRET	llucer	llució	llucirá	1	1	1	1	0	0		311	high	28	59	0.666667	0	2	0
AR	1P	IMP	baltar	baltábamos	baltamos	1	1	1	1	1	1	0	303	high	28	60	1	1	4	0
AR	1P	IMP	sardar	sardábamos	sardamos	1	1	1	1	1	1	0	303	high	28	60	1	1	4	0
AR	1P	PRET	jasar	jasamos	jasamos	1	1	1	1	1	1	1	303	high	28	60	1	1	5	1
AR	1P	PRET	londar	londamos	londamos	1	1	1	1	1	1	1	303	high	28	60	1	1	5	1
AR	2P	IMP	gesar	gesábais	gesais	1	1	1	1	1	0		303	high	28	60	1	1	3	0
AR	2P	IMP	nestar	nestábais	nestabamos	1	1	0	1	1	1	1	303	high	28	60	0.666667	0	4	0
AR	2P	PRET	lendar	lendasteis	lendais	1	1	1	1	1	0		303	high	28	60	1	1	3	0
AR	2P	PRET	vantar	vantasteis	vantais	1	1	1	1	1	0		303	high	28	60	1	1	3	0
AR	3S	IMP	gicar	gicaba	gica	1	1	1	1	1	0		303	high	28	60	1	1	3	0
AR	3S	IMP	pojar	pojaba	poja	1	1	1	1	1	0		303	high	28	60	1	1	3	0
AR	3S	PRET	lebar	lebó	leba	1	1	1	1	1	0		303	high	28	60	1	1	3	0
AR	3S	PRET	nalar	naló	nala	1	1	1	1	1	0		303	high	28	60	1	1	3	0
ER	1P	IMP	lender	lendíamos	lendamos	1	1	1	1	0	1	0	303	high	28	60	0.666667	0	3	0
ER	1P	IMP	vanter	vantíamos	vanteamos	1	1	1	1	0	1	0	303	high	28	60	0.666667	0	3	0
ER	1P	PRET	gecer	gecimos	gezamos	1	1	1	1	0	1	1	303	high	28	60	0.666667	0	4	0
ER	1P	PRET	naler	nalimos	naleamos	1	1	1	1	0	1	1	303	high	28	60	0.666667	0	4	0
ER	2P	IMP	maver	mavíais	maveáis	1	1	1	1	0	0		303	high	28	60	0.666667	0	2	0
ER	2P	IMP	somer	somíais	somíais	1	1	1	1	1	1	1	303	high	28	60	1	1	5	1
ER	2P	PRET	jaser	jasisteis	jaseais	1	1	1	1	0	0		303	high	28	60	0.666667	0	2	0
ER	2P	PRET	plerer	pleristeis	plerais	1	1	1	1	0	0		303	high	28	60	0.666667	0	2	0
ER	3S	IMP	tarrer	tarría	tarrea	1	1	1	1	0	0		303	high	28	60	0.666667	0	2	0
ER	3S	IMP	yoner	yonía	yona	1	1	1	1	0	0		303	high	28	60	0.666667	0	2	0
ER	3S	PRET	corber	corbió	corbe	1	1	1	1	1	0		303	high	28	60	1	1	3	0
ER	3S	PRET	llucer	llució	lluce	1	1	1	1	1	0		303	high	28	60	1	1	3	0
AR	1P	IMP	baltar	baltábamos	baltábamos	1	1	1	1	1	1	1	312	high	27	74	1	1	5	1
AR	1P	IMP	sardar	sardábamos	sardamos	1	1	1	1	1	1	0	312	high	27	74	1	1	4	0
AR	1P	PRET	jasar	jasamos	jasamos	1	1	1	1	1	1	1	312	high	27	74	1	1	5	1
AR	1P	PRET	londar	londamos	londábamos	1	1	1	1	1	1	0	312	high	27	74	1	1	4	0
AR	2P	IMP	gesar	gesábais	gesais	1	1	1	1	1	0		312	high	27	74	1	1	3	0
AR	2P	IMP	nestar	nestábais	nestabais	1	1	1	1	1	1	1	312	high	27	74	1	1	5	1
AR	2P	PRET	lendar	lendasteis	lendabais	1	1	1	1	1	1	0	312	high	27	74	1	1	4	0
AR	2P	PRET	vantar	vantasteis	vanteábais	1	0	1	1	1	1	0	312	high	27	74	1	1	4	0
AR	3S	IMP	gicar	gicaba	gicaba	1	1	1	1	1	1	1	312	high	27	74	1	1	5	1
AR	3S	IMP	pojar	pojaba	pojaba	1	1	1	1	1	1	1	312	high	27	74	1	1	5	1
AR	3S	PRET	lebar	lebó	lebó	1	1	1	1	1	1	1	312	high	27	74	1	1	5	1
AR	3S	PRET	nalar	naló	nalaba	1	1	1	1	1	1	0	312	high	27	74	1	1	4	0
ER	1P	IMP	lender	lendíamos	lendíamos	1	1	1	1	1	1	1	312	high	27	74	1	1	5	1
ER	1P	IMP	vanter	vantíamos	vanteamos	1	1	1	1	0	1	0	312	high	27	74	0.666667	0	3	0
ER	1P	PRET	gecer	gecimos	gecíamos	1	1	1	1	1	1	0	312	high	27	74	1	1	4	0
ER	1P	PRET	naler	nalimos	nalíamos	1	1	1	1	1	1	0	312	high	27	74	1	1	4	0
ER	2P	IMP	maver	mavíais	mavéis	1	1	1	1	1	0		312	high	27	74	1	1	3	0
ER	2P	IMP	somer	somíais	somábais	1	1	1	1	0	1	1	312	high	27	74	0.666667	0	4	0
ER	2P	PRET	jaser	jasisteis	jaseábais	1	1	1	1	0	1	0	312	high	27	74	0.666667	0	3	0
ER	2P	PRET	plerer	pleristeis	pleríais	1	1	1	1	1	1	0	312	high	27	74	1	1	4	0
ER	3S	IMP	tarrer	tarría	tarre	1	1	1	1	1	0		312	high	27	74	1	1	3	0
ER	3S	IMP	yoner	yonía	yonaba	1	1	1	1	0	1	1	312	high	27	74	0.666667	0	4	0
ER	3S	PRET	corber	corbió	corbió	1	1	1	1	1	1	1	312	high	27	74	1	1	5	1
ER	3S	PRET	llucer	llució	lluzó	1	1	1	1	0	1	1	312	high	27	74	0.666667	0	4	0
AR	1P	IMP	baltar	baltábamos	baltábamos	1	1	1	1	1	1	1	304	high	32	60	1	1	5	1
AR	1P	IMP	sardar	sardábamos	sardábamos	1	1	1	1	1	1	1	304	high	32	60	1	1	5	1
AR	1P	PRET	jasar	jasamos	jasamos	1	1	1	1	1	1	1	304	high	32	60	1	1	5	1
AR	1P	PRET	londar	londamos	londamos	1	1	1	1	1	1	1	304	high	32	60	1	1	5	1
AR	2P	IMP	gesar	gesábais	gesabais	1	1	1	1	1	1	1	304	high	32	60	1	1	5	1
AR	2P	IMP	nestar	nestábais	nestabais	1	1	1	1	1	1	1	304	high	32	60	1	1	5	1
AR	2P	PRET	lendar	lendasteis	lendasteis	1	1	1	1	1	1	1	304	high	32	60	1	1	5	1
AR	2P	PRET	vantar	vantasteis	vantasteis	1	1	1	1	1	1	1	304	high	32	60	1	1	5	1
AR	3S	IMP	gicar	gicaba	gicaba	1	1	1	1	1	1	1	304	high	32	60	1	1	5	1
AR	3S	IMP	pojar	pojaba	poja	1	1	1	1	1	0		304	high	32	60	1	1	3	0
AR	3S	PRET	lebar	lebó	lebaba	1	1	1	1	1	1	0	304	high	32	60	1	1	4	0
AR	3S	PRET	nalar	naló	nalaba	1	1	1	1	1	1	0	304	high	32	60	1	1	4	0
ER	1P	IMP	lender	lendíamos	lendíamos	1	1	1	1	1	1	1	304	high	32	60	1	1	5	1
ER	1P	IMP	vanter	vantíamos	vantíamos	1	1	1	1	1	1	1	304	high	32	60	1	1	5	1
ER	1P	PRET	gecer	gecimos	gecíamos	1	1	1	1	1	1	0	304	high	32	60	1	1	4	0
ER	1P	PRET	naler	nalimos	nalíamos	1	1	1	1	1	1	0	304	high	32	60	1	1	4	0
ER	2P	IMP	maver	mavíais	mavíais	1	1	1	1	1	1	1	304	high	32	60	1	1	5	1
ER	2P	IMP	somer	somíais	somíais	1	1	1	1	1	1	1	304	high	32	60	1	1	5	1
ER	2P	PRET	jaser	jasisteis	jasisteis	1	1	1	1	1	1	1	304	high	32	60	1	1	5	1
ER	2P	PRET	plerer	pleristeis	plerasteis	1	1	1	1	0	1	1	304	high	32	60	0.666667	0	4	0
ER	3S	IMP	tarrer	tarría	tarría	1	1	1	1	1	1	1	304	high	32	60	1	1	5	1
ER	3S	IMP	yoner	yonía	yonaba	1	1	1	1	0	1	1	304	high	32	60	0.666667	0	4	0
ER	3S	PRET	corber	corbió	corbió	1	1	1	1	1	1	1	304	high	32	60	1	1	5	1
ER	3S	PRET	llucer	llució	llució	1	1	1	1	1	1	1	304	high	32	60	1	1	5	1
AR	1P	IMP	baltar	baltábamos	baltábamos	1	1	1	1	1	1	1	305	high	33	72	1	1	5	1
AR	1P	IMP	sardar	sardábamos	sardábamos	1	1	1	1	1	1	1	305	high	33	72	1	1	5	1
AR	1P	PRET	jasar	jasamos	jasimos	1	1	1	1	0	1	1	305	high	33	72	0.666667	0	4	0
AR	1P	PRET	londar	londamos	londamos	1	1	1	1	1	1	1	305	high	33	72	1	1	5	1
AR	2P	IMP	gesar	gesábais	gestábamos HES	0							305	high	33	72			0	0
AR	2P	IMP	nestar	nestábais	nestamos	1	1	0	1	1	1	0	305	high	33	72	0.666667	0	3	0
AR	2P	PRET	lendar	lendasteis	lendamos	1	1	0	1	1	1	1	305	high	33	72	0.666667	0	4	0
AR	2P	PRET	vantar	vantasteis	vantieron	1	1	1	1	0	1	1	305	high	33	72	0.666667	0	4	0
AR	3S	IMP	gicar	gicaba	gicaba	1	1	1	1	1	1	1	305	high	33	72	1	1	5	1
AR	3S	IMP	pojar	pojaba	pojaba	1	1	1	1	1	1	1	305	high	33	72	1	1	5	1
AR	3S	PRET	lebar	lebó	lebó	1	1	1	1	1	1	1	305	high	33	72	1	1	5	1
AR	3S	PRET	nalar	naló	naló	1	1	1	1	1	1	1	305	high	33	72	1	1	5	1
ER	1P	IMP	lender	lendíamos	lendíamos	1	1	1	1	1	1	1	305	high	33	72	1	1	5	1
ER	1P	IMP	vanter	vantíamos	vantíamos	1	1	1	1	1	1	1	305	high	33	72	1	1	5	1
ER	1P	PRET	gecer	gecimos	gecimos	1	1	1	1	1	1	1	305	high	33	72	1	1	5	1
ER	1P	PRET	naler	nalimos	nalímos	1	1	1	1	1	1	1	305	high	33	72	1	1	5	1
ER	2P	IMP	maver	mavíais	mavíamos	1	1	0	1	1	1	1	305	high	33	72	0.666667	0	4	0
ER	2P	IMP	somer	somíais	somíamos	1	1	0	1	1	1	1	305	high	33	72	0.666667	0	4	0
ER	2P	PRET	jaser	jasisteis	jacísteis	1	1	1	1	1	1	1	305	high	33	72	1	1	5	1
ER	2P	PRET	plerer	pleristeis	pleyeron	1	0	1	1	1	1	1	305	high	33	72	1	1	5	1
ER	3S	IMP	tarrer	tarría	tarría	1	1	1	1	1	1	1	305	high	33	72	1	1	5	1
ER	3S	IMP	yoner	yonía	yonía	1	1	1	1	1	1	1	305	high	33	72	1	1	5	1
ER	3S	PRET	corber	corbió	corbió	1	1	1	1	1	1	1	305	high	33	72	1	1	5	1
ER	3S	PRET	llucer	llució	llució	1	1	1	1	1	1	1	305	high	33	72	1	1	5	1
AR	1P	IMP	baltar	baltábamos	baltamos	1	1	1	1	1	1	0	306	high	31	67	1	1	4	0
AR	1P	IMP	sardar	sardábamos	sardábamos	1	1	1	1	1	1	1	306	high	31	67	1	1	5	1
AR	1P	PRET	jasar	jasamos	jasamos	1	1	1	1	1	1	1	306	high	31	67	1	1	5	1
AR	1P	PRET	londar	londamos	londamos	1	1	1	1	1	1	1	306	high	31	67	1	1	5	1
AR	2P	IMP	gesar	gesábais	gesabais	1	1	1	1	1	1	1	306	high	31	67	1	1	5	1
AR	2P	IMP	nestar	nestábais	nestabais	1	1	1	1	1	1	1	306	high	31	67	1	1	5	1
AR	2P	PRET	lendar	lendasteis	lendisteis	1	1	1	1	0	1	1	306	high	31	67	0.666667	0	4	0
AR	2P	PRET	vantar	vantasteis	vantasteis	1	1	1	1	1	1	1	306	high	31	67	1	1	5	1
AR	3S	IMP	gicar	gicaba	gicaba	1	1	1	1	1	1	1	306	high	31	67	1	1	5	1
AR	3S	IMP	pojar	pojaba	pojaba	1	1	1	1	1	1	1	306	high	31	67	1	1	5	1
AR	3S	PRET	lebar	lebó	lebó HES	1	1	1	1	1	1	1	306	high	31	67	1	1	5	1
AR	3S	PRET	nalar	naló	naló	1	1	1	1	1	1	1	306	high	31	67	1	1	5	1
ER	1P	IMP	lender	lendíamos	lendemos	1	1	1	1	1	0		306	high	31	67	1	1	3	0
ER	1P	IMP	vanter	vantíamos	vantimos	1	1	1	1	1	1	0	306	high	31	67	1	1	4	0
ER	1P	PRET	gecer	gecimos	gecimos	1	1	1	1	1	1	1	306	high	31	67	1	1	5	1
ER	1P	PRET	naler	nalimos	naliamos	1	1	1	1	0	1	1	306	high	31	67	0.666667	0	4	0
ER	2P	IMP	maver	mavíais	mavíais	1	1	1	1	1	1	1	306	high	31	67	1	1	5	1
ER	2P	IMP	somer	somíais	somíais	1	1	1	1	1	1	1	306	high	31	67	1	1	5	1
ER	2P	PRET	jaser	jasisteis	jasisteis	1	1	1	1	1	1	1	306	high	31	67	1	1	5	1
ER	2P	PRET	plerer	pleristeis	pleristeis	1	1	1	1	1	1	1	306	high	31	67	1	1	5	1
ER	3S	IMP	tarrer	tarría	tarró	1	1	1	1	0	1	0	306	high	31	67	0.666667	0	3	0
ER	3S	IMP	yoner	yonía	yonía	1	1	1	1	1	1	1	306	high	31	67	1	1	5	1
ER	3S	PRET	corber	corbió	corbió	1	1	1	1	1	1	1	306	high	31	67	1	1	5	1
ER	3S	PRET	llucer	llució	llució	1	1	1	1	1	1	1	306	high	31	67	1	1	5	1
AR	1P	IMP	baltar	baltábamos	baltaremos	1	1	1	1	1	0		310	high	33	69	1	1	3	0
AR	1P	IMP	sardar	sardábamos	sardamos HES	1	1	1	1	1	1	0	310	high	33	69	1	1	4	0
AR	1P	PRET	jasar	jasamos	jasaremos	1	1	1	1	1	0		310	high	33	69	1	1	3	0
AR	1P	PRET	londar	londamos	londaremos mucho	1	1	1	1	1	0		310	high	33	69	1	1	3	0
AR	2P	IMP	gesar	gesábais	gesabais	1	1	1	1	1	1	1	310	high	33	69	1	1	5	1
AR	2P	IMP	nestar	nestábais	nestasteis HES	1	1	1	1	1	1	0	310	high	33	69	1	1	4	0
AR	2P	PRET	lendar	lendasteis	lendasteis	1	1	1	1	1	1	1	310	high	33	69	1	1	5	1
AR	2P	PRET	vantar	vantasteis	vanteasteis	1	0	1	1	1	1	1	310	high	33	69	1	1	5	1
AR	3S	IMP	gicar	gicaba	gicaba	1	1	1	1	1	1	1	310	high	33	69	1	1	5	1
AR	3S	IMP	pojar	pojaba	pojará HES	1	1	1	1	1	0		310	high	33	69	1	1	3	0
AR	3S	PRET	lebar	lebó	lebó	1	1	1	1	1	1	1	310	high	33	69	1	1	5	1
AR	3S	PRET	nalar	naló	naló	1	1	1	1	1	1	1	310	high	33	69	1	1	5	1
ER	1P	IMP	lender	lendíamos	lendíamos	1	1	1	1	1	1	1	310	high	33	69	1	1	5	1
ER	1P	IMP	vanter	vantíamos	vantiremos	1	1	1	1	1	0		310	high	33	69	1	1	3	0
ER	1P	PRET	gecer	gecimos	geceremos	1	1	1	1	1	0		310	high	33	69	1	1	3	0
ER	1P	PRET	naler	nalimos	naleremos	1	1	1	1	1	0		310	high	33	69	1	1	3	0
ER	2P	IMP	maver	mavíais	maviábais	1	0	1	1	0	1	1	310	high	33	69	0.666667	0	4	0
ER	2P	IMP	somer	somíais	somáis	1	1	1	1	0	0		310	high	33	69	0.666667	0	2	0
ER	2P	PRET	jaser	jasisteis	jasaréis	1	1	1	1	0	0		310	high	33	69	0.666667	0	2	0
ER	2P	PRET	plerer	pleristeis	pleristeis	1	1	1	1	1	1	1	310	high	33	69	1	1	5	1
ER	3S	IMP	tarrer	tarría	tarrió	1	1	1	1	1	1	0	310	high	33	69	1	1	4	0
ER	3S	IMP	yoner	yonía	yonía	1	1	1	1	1	1	1	310	high	33	69	1	1	5	1
ER	3S	PRET	corber	corbió	corbió	1	1	1	1	1	1	1	310	high	33	69	1	1	5	1
ER	3S	PRET	llucer	llució	llució	1	1	1	1	1	1	1	310	high	33	69	1	1	5	1
AR	1P	IMP	baltar	baltábamos	baltábamos HES	1	1	1	1	1	1	1	313	high	30	77	1	1	5	1
AR	1P	IMP	sardar	sardábamos	sardábamos	1	1	1	1	1	1	1	313	high	30	77	1	1	5	1
AR	1P	PRET	jasar	jasamos	jasamos	1	1	1	1	1	1	1	313	high	30	77	1	1	5	1
AR	1P	PRET	londar	londamos	londamos	1	1	1	1	1	1	1	313	high	30	77	1	1	5	1
AR	2P	IMP	gesar	gesábais	gesabais	1	1	1	1	1	1	1	313	high	30	77	1	1	5	1
AR	2P	IMP	nestar	nestábais	nestabais	1	1	1	1	1	1	1	313	high	30	77	1	1	5	1
AR	2P	PRET	lendar	lendasteis	lendasteis	1	1	1	1	1	1	1	313	high	30	77	1	1	5	1
AR	2P	PRET	vantar	vantasteis	vantasteis	1	1	1	1	1	1	1	313	high	30	77	1	1	5	1
AR	3S	IMP	gicar	gicaba	gicaba HES	1	1	1	1	1	1	1	313	high	30	77	1	1	5	1
AR	3S	IMP	pojar	pojaba	pojaba	1	1	1	1	1	1	1	313	high	30	77	1	1	5	1
AR	3S	PRET	lebar	lebó	lebó	1	1	1	1	1	1	1	313	high	30	77	1	1	5	1
AR	3S	PRET	nalar	naló	naló	1	1	1	1	1	1	1	313	high	30	77	1	1	5	1
ER	1P	IMP	lender	lendíamos	lendíamos	1	1	1	1	1	1	1	313	high	30	77	1	1	5	1
ER	1P	IMP	vanter	vantíamos	vantíamos	1	1	1	1	1	1	1	313	high	30	77	1	1	5	1
ER	1P	PRET	gecer	gecimos	gecíamos	1	1	1	1	1	1	0	313	high	30	77	1	1	4	0
ER	1P	PRET	naler	nalimos	nalemos	1	1	1	1	1	0		313	high	30	77	1	1	3	0
ER	2P	IMP	maver	mavíais	mavíais	1	1	1	1	1	1	1	313	high	30	77	1	1	5	1
ER	2P	IMP	somer	somíais	somíais	1	1	1	1	1	1	1	313	high	30	77	1	1	5	1
ER	2P	PRET	jaser	jasisteis	jasisteis	1	1	1	1	1	1	1	313	high	30	77	1	1	5	1
ER	2P	PRET	plerer	pleristeis	pleristeis	1	1	1	1	1	1	1	313	high	30	77	1	1	5	1
ER	3S	IMP	tarrer	tarría	tarró	1	1	1	1	0	1	0	313	high	30	77	0.666667	0	3	0
ER	3S	IMP	yoner	yonía	yonía HES	1	1	1	1	1	1	1	313	high	30	77	1	1	5	1
ER	3S	PRET	corber	corbió	corbió	1	1	1	1	1	1	1	313	high	30	77	1	1	5	1
ER	3S	PRET	llucer	llució	llució	1	1	1	1	1	1	1	313	high	30	77	1	1	5	1
AR	1P	IMP	baltar	baltábamos	baltábamos	1	1	1	1	1	1	1	308	high	28	63	1	1	5	1
AR	1P	IMP	sardar	sardábamos	sardábamos	1	1	1	1	1	1	1	308	high	28	63	1	1	5	1
AR	1P	PRET	jasar	jasamos	jacíamos	1	1	1	1	0	1	1	308	high	28	63	0.666667	0	4	0
AR	1P	PRET	londar	londamos	londábamos	1	1	1	1	1	1	0	308	high	28	63	1	1	4	0
AR	2P	IMP	gesar	gesábais	gesabais	1	1	1	1	1	1	1	308	high	28	63	1	1	5	1
AR	2P	IMP	nestar	nestábais	nestabais	1	1	1	1	1	1	1	308	high	28	63	1	1	5	1
AR	2P	PRET	lendar	lendasteis	lendíais	1	1	1	1	0	1	0	308	high	28	63	0.666667	0	3	0
AR	2P	PRET	vantar	vantasteis	vantábais	1	1	1	1	1	1	0	308	high	28	63	1	1	4	0
AR	3S	IMP	gicar	gicaba	gicaba	1	1	1	1	1	1	1	308	high	28	63	1	1	5	1
AR	3S	IMP	pojar	pojaba	pojaba	1	1	1	1	1	1	1	308	high	28	63	1	1	5	1
AR	3S	PRET	lebar	lebó	lebaba	1	1	1	1	1	1	0	308	high	28	63	1	1	4	0
AR	3S	PRET	nalar	naló	narró	1	0	1	1	1	1	1	308	high	28	63	1	1	5	1
ER	1P	IMP	lender	lendíamos	lendíamos	1	1	1	1	1	1	1	308	high	28	63	1	1	5	1
ER	1P	IMP	vanter	vantíamos	vantíamos	1	1	1	1	1	1	1	308	high	28	63	1	1	5	1
ER	1P	PRET	gecer	gecimos	gecíamos	1	1	1	1	1	1	0	308	high	28	63	1	1	4	0
ER	1P	PRET	naler	nalimos	nalíamos	1	1	1	1	1	1	0	308	high	28	63	1	1	4	0
ER	2P	IMP	maver	mavíais	mavíais	1	1	1	1	1	1	1	308	high	28	63	1	1	5	1
ER	2P	IMP	somer	somíais	somíais	1	1	1	1	1	1	1	308	high	28	63	1	1	5	1
ER	2P	PRET	jaser	jasisteis	jacíais	1	1	1	1	1	1	0	308	high	28	63	1	1	4	0
ER	2P	PRET	plerer	pleristeis	pleríais	1	1	1	1	1	1	0	308	high	28	63	1	1	4	0
ER	3S	IMP	tarrer	tarría	tarró	1	1	1	1	0	1	0	308	high	28	63	0.666667	0	3	0
ER	3S	IMP	yoner	yonía	yonaba HES	1	1	1	1	0	1	1	308	high	28	63	0.666667	0	4	0
ER	3S	PRET	corber	corbió	corbía	1	1	1	1	1	1	0	308	high	28	63	1	1	4	0
ER	3S	PRET	llucer	llució	llucía	1	1	1	1	1	1	0	308	high	28	63	1	1	4	0
AR	1P	IMP	baltar	baltábamos	balteábamos	1	0	1	1	1	1	1	315	high	34	72	1	1	5	1
AR	1P	IMP	sardar	sardábamos	sardábamos	1	1	1	1	1	1	1	315	high	34	72	1	1	5	1
AR	1P	PRET	jasar	jasamos	jasamos HES	1	1	1	1	1	1	1	315	high	34	72	1	1	5	1
AR	1P	PRET	londar	londamos	landeremos	1	0	1	1	0	0		315	high	34	72	0.666667	0	2	0
AR	2P	IMP	gesar	gesábais	gesabais	1	1	1	1	1	1	1	315	high	34	72	1	1	5	1
AR	2P	IMP	nestar	nestábais	nestabais	1	1	1	1	1	1	1	315	high	34	72	1	1	5	1
AR	2P	PRET	lendar	lendasteis	lendisteis	1	1	1	1	0	1	1	315	high	34	72	0.666667	0	4	0
AR	2P	PRET	vantar	vantasteis	vantasteis	1	1	1	1	1	1	1	315	high	34	72	1	1	5	1
AR	3S	IMP	gicar	gicaba	gicanerá	1	0	1	1	1	0		315	high	34	72	1	1	3	0
AR	3S	IMP	pojar	pojaba	pojaba	1	1	1	1	1	1	1	315	high	34	72	1	1	5	1
AR	3S	PRET	lebar	lebó	lebó	1	1	1	1	1	1	1	315	high	34	72	1	1	5	1
AR	3S	PRET	nalar	naló	naló	1	1	1	1	1	1	1	315	high	34	72	1	1	5	1
ER	1P	IMP	lender	lendíamos	lendeabamos	1	0	1	1	0	1	1	315	high	34	72	0.666667	0	4	0
ER	1P	IMP	vanter	vantíamos	vantearemos HES	1	1	1	1	0	0		315	high	34	72	0.666667	0	2	0
ER	1P	PRET	gecer	gecimos	gaceremos	1	0	1	1	1	0		315	high	34	72	1	1	3	0
ER	1P	PRET	naler	nalimos	naleremos	1	1	1	1	1	0		315	high	34	72	1	1	3	0
ER	2P	IMP	maver	mavíais	maviabais	1	0	1	1	0	1	1	315	high	34	72	0.666667	0	4	0
ER	2P	IMP	somer	somíais	somabais	1	1	1	1	0	1	1	315	high	34	72	0.666667	0	4	0
ER	2P	PRET	jaser	jasisteis	jasasteis	1	1	1	1	0	1	1	315	high	34	72	0.666667	0	4	0
ER	2P	PRET	plerer	pleristeis	pleristeis	1	1	1	1	1	1	1	315	high	34	72	1	1	5	1
ER	3S	IMP	tarrer	tarría	tarraba	1	1	1	1	0	1	1	315	high	34	72	0.666667	0	4	0
ER	3S	IMP	yoner	yonía	yonaba	1	1	1	1	0	1	1	315	high	34	72	0.666667	0	4	0
ER	3S	PRET	corber	corbió	corbó	1	1	1	1	0	1	1	315	high	34	72	0.666667	0	4	0
ER	3S	PRET	llucer	llució	lluzó	1	1	1	1	0	1	1	315	high	34	72	0.666667	0	4	0
AR	1P	IMP	baltar	baltábamos	balteábamos	1	0	1	1	1	1	1	309	high	32	63	1	1	5	1
AR	1P	IMP	sardar	sardábamos	sardábamos	1	1	1	1	1	1	1	309	high	32	63	1	1	5	1
AR	1P	PRET	jasar	jasamos	jacimos	1	1	1	1	0	1	1	309	high	32	63	0.666667	0	4	0
AR	1P	PRET	londar	londamos	londimos	1	1	1	1	0	1	1	309	high	32	63	0.666667	0	4	0
AR	2P	IMP	gesar	gesábais	gesabais	1	1	1	1	1	1	1	309	high	32	63	1	1	5	1
AR	2P	IMP	nestar	nestábais	nestabais	1	1	1	1	1	1	1	309	high	32	63	1	1	5	1
AR	2P	PRET	lendar	lendasteis	lendasteis	1	1	1	1	1	1	1	309	high	32	63	1	1	5	1
AR	2P	PRET	vantar	vantasteis	vanteásteis	1	0	1	1	1	1	1	309	high	32	63	1	1	5	1
AR	3S	IMP	gicar	gicaba	gicaba	1	1	1	1	1	1	1	309	high	32	63	1	1	5	1
AR	3S	IMP	pojar	pojaba	pojía	1	1	1	1	0	1	1	309	high	32	63	0.666667	0	4	0
AR	3S	PRET	lebar	lebó	lebó	1	1	1	1	1	1	1	309	high	32	63	1	1	5	1
AR	3S	PRET	nalar	naló	naló	1	1	1	1	1	1	1	309	high	32	63	1	1	5	1
ER	1P	IMP	lender	lendíamos	lendíamos	1	1	1	1	1	1	1	309	high	32	63	1	1	5	1
ER	1P	IMP	vanter	vantíamos	vanteíamos	1	1	1	1	0	1	1	309	high	32	63	0.666667	0	4	0
ER	1P	PRET	gecer	gecimos	gercimos	1	0	1	1	1	1	1	309	high	32	63	1	1	5	1
ER	1P	PRET	naler	nalimos	nalimos	1	1	1	1	1	1	1	309	high	32	63	1	1	5	1
ER	2P	IMP	maver	mavíais	mavíais	1	1	1	1	1	1	1	309	high	32	63	1	1	5	1
ER	2P	IMP	somer	somíais	somíais	1	1	1	1	1	1	1	309	high	32	63	1	1	5	1
ER	2P	PRET	jaser	jasisteis	jacísteis	1	1	1	1	1	1	1	309	high	32	63	1	1	5	1
ER	2P	PRET	plerer	pleristeis	pleirásteis	1	0	1	1	0	1	1	309	high	32	63	0.666667	0	4	0
ER	3S	IMP	tarrer	tarría	tarrió	1	1	1	1	1	1	0	309	high	32	63	1	1	4	0
ER	3S	IMP	yoner	yonía	yonía	1	1	1	1	1	1	1	309	high	32	63	1	1	5	1
ER	3S	PRET	corber	corbió	corbió	1	1	1	1	1	1	1	309	high	32	63	1	1	5	1
ER	3S	PRET	llucer	llució	llució	1	1	1	1	1	1	1	309	high	32	63	1	1	5	1
AR	1P	IMP	baltar	baltábamos	baltábamos	1	1	1	1	1	1	1	210	late	18	79	1	1	5	1
AR	1P	IMP	sardar	sardábamos	sardábamos	1	1	1	1	1	1	1	210	late	18	79	1	1	5	1
AR	1P	PRET	jasar	jasamos	jasamos	1	1	1	1	1	1	1	210	late	18	79	1	1	5	1
AR	1P	PRET	londar	londamos	londamos	1	1	1	1	1	1	1	210	late	18	79	1	1	5	1
AR	2P	IMP	gesar	gesábais	gesábais	1	1	1	1	1	1	1	210	late	18	79	1	1	5	1
AR	2P	IMP	nestar	nestábais	nestásteis HES	1	1	1	1	1	1	0	210	late	18	79	1	1	4	0
AR	2P	PRET	lendar	lendasteis	lendásteis HES	1	1	1	1	1	1	1	210	late	18	79	1	1	5	1
AR	2P	PRET	vantar	vantasteis	vantásteis	1	1	1	1	1	1	1	210	late	18	79	1	1	5	1
AR	3S	IMP	gicar	gicaba	gicaba	1	1	1	1	1	1	1	210	late	18	79	1	1	5	1
AR	3S	IMP	pojar	pojaba	pojaba	1	1	1	1	1	1	1	210	late	18	79	1	1	5	1
AR	3S	PRET	lebar	lebó	lebó	1	1	1	1	1	1	1	210	late	18	79	1	1	5	1
AR	3S	PRET	nalar	naló	naló HES	1	1	1	1	1	1	1	210	late	18	79	1	1	5	1
ER	1P	IMP	lender	lendíamos	lendábamos	1	1	1	1	0	1	1	210	late	18	79	0.666667	0	4	0
ER	1P	IMP	vanter	vantíamos	vanteábamos	1	1	1	1	0	1	1	210	late	18	79	0.666667	0	4	0
ER	1P	PRET	gecer	gecimos	gerceamos	1	0	1	1	0	1	1	210	late	18	79	0.666667	0	4	0
ER	1P	PRET	naler	nalimos	naleamos HES	1	0	1	1	0	1	1	210	late	18	79	0.666667	0	4	0
ER	2P	IMP	maver	mavíais	maveábais HES	1	0	1	1	0	1	1	210	late	18	79	0.666667	0	4	0
ER	2P	IMP	somer	somíais	somábais	1	1	1	1	0	1	1	210	late	18	79	0.666667	0	4	0
ER	2P	PRET	jaser	jasisteis	jasásteis HES	1	1	1	1	0	1	1	210	late	18	79	0.666667	0	4	0
ER	2P	PRET	plerer	pleristeis	plerásteis	1	1	1	1	0	1	1	210	late	18	79	0.666667	0	4	0
ER	3S	IMP	tarrer	tarría	tarró HES	1	1	1	1	0	1	0	210	late	18	79	0.666667	0	3	0
ER	3S	IMP	yoner	yonía	yonaba HES	1	1	1	1	0	1	1	210	late	18	79	0.666667	0	4	0
ER	3S	PRET	corber	corbió	corbó	1	1	1	1	0	1	1	210	late	18	79	0.666667	0	4	0
ER	3S	PRET	llucer	llució	llució	1	1	1	1	1	1	1	210	late	18	79	1	1	5	1
AR	1P	IMP	baltar	baltábamos	Baltábamos	1	1	1	1	1	1	1	202	late	32	63	1	1	5	1
AR	1P	IMP	sardar	sardábamos	Sardábamos	1	1	1	1	1	1	1	202	late	32	63	1	1	5	1
AR	1P	PRET	jasar	jasamos	Jasamos	1	1	1	1	1	1	1	202	late	32	63	1	1	5	1
AR	1P	PRET	londar	londamos	Londábamos	1	1	1	1	1	1	0	202	late	32	63	1	1	4	0
AR	2P	IMP	gesar	gesábais	Gesábais	1	1	1	1	1	1	1	202	late	32	63	1	1	5	1
AR	2P	IMP	nestar	nestábais	Nestabais	1	1	1	1	1	1	1	202	late	32	63	1	1	5	1
AR	2P	PRET	lendar	lendasteis	Lendábais	1	1	1	1	1	1	0	202	late	32	63	1	1	4	0
AR	2P	PRET	vantar	vantasteis	Vantais	1	1	1	1	1	0		202	late	32	63	1	1	3	0
AR	3S	IMP	gicar	gicaba	Gicaba	1	1	1	1	1	1	1	202	late	32	63	1	1	5	1
AR	3S	IMP	pojar	pojaba	Pojaba	1	1	1	1	1	1	1	202	late	32	63	1	1	5	1
AR	3S	PRET	lebar	lebó	Lebaba	1	1	1	1	1	1	0	202	late	32	63	1	1	4	0
AR	3S	PRET	nalar	naló	Nalaba	1	1	1	1	1	1	0	202	late	32	63	1	1	4	0
ER	1P	IMP	lender	lendíamos	Lendábamos	1	1	1	1	0	1	1	202	late	32	63	0.666667	0	4	0
ER	1P	IMP	vanter	vantíamos	Ventábamos	0							202	late	32	63			0	0
ER	1P	PRET	gecer	gecimos	Gesábamos	1	1	1	1	0	1	0	202	late	32	63	0.666667	0	3	0
ER	1P	PRET	naler	nalimos	Naliábamos	1	1	1	1	0	1	0	202	late	32	63	0.666667	0	3	0
ER	2P	IMP	maver	mavíais	mavíamos	1	1	0	1	0	1	1	202	late	32	63	0.333333	0	3	0
ER	2P	IMP	somer	somíais	Somábais HES	1	1	1	1	0	1	1	202	late	32	63	0.666667	0	4	0
ER	2P	PRET	jaser	jasisteis	Jasieis	1	0	1	1	1	0		202	late	32	63	1	1	3	0
ER	2P	PRET	plerer	pleristeis	Plerábais	1	1	1	1	0	1	0	202	late	32	63	0.666667	0	3	0
ER	3S	IMP	tarrer	tarría	Tarría	1	1	1	1	1	1	1	202	late	32	63	1	1	5	1
ER	3S	IMP	yoner	yonía	Yonaba	1	1	1	1	0	1	1	202	late	32	63	0.666667	0	4	0
ER	3S	PRET	corber	corbió	Curbió	1	0	1	1	1	1	1	202	late	32	63	1	1	5	1
ER	3S	PRET	llucer	llució	Llució	1	1	1	1	1	1	1	202	late	32	63	1	1	5	1
AR	1P	IMP	baltar	baltábamos	Baltamos	1	1	1	1	1	1	0	205	late	17	68	1	1	4	0
AR	1P	IMP	sardar	sardábamos	Sardamos	1	1	1	1	1	1	0	205	late	17	68	1	1	4	0
AR	1P	PRET	jasar	jasamos	Jesamos	1	0	1	1	1	1	1	205	late	17	68	1	1	5	1
AR	1P	PRET	londar	londamos	Londamos	1	1	1	1	1	1	1	205	late	17	68	1	1	5	1
AR	2P	IMP	gesar	gesábais	Gesais	1	1	1	1	1	0		205	late	17	68	1	1	3	0
AR	2P	IMP	nestar	nestábais	Nestais	1	1	1	1	1	0		205	late	17	68	1	1	3	0
AR	2P	PRET	lendar	lendasteis	Lendamos	1	1	0	1	1	1	1	205	late	17	68	0.666667	0	4	0
AR	2P	PRET	vantar	vantasteis	Vantearon	1	0	1	1	1	1	1	205	late	17	68	1	1	5	1
AR	3S	IMP	gicar	gicaba	Gicaba	1	1	1	1	1	1	1	205	late	17	68	1	1	5	1
AR	3S	IMP	pojar	pojaba	Pojaba	1	1	1	1	1	1	1	205	late	17	68	1	1	5	1
AR	3S	PRET	lebar	lebó	lebó	1	1	1	1	1	1	1	205	late	17	68	1	1	5	1
AR	3S	PRET	nalar	naló	Nalaba HES	1	1	1	1	1	1	0	205	late	17	68	1	1	4	0
ER	1P	IMP	lender	lendíamos	Lendamos	1	1	1	1	0	1	0	205	late	17	68	0.666667	0	3	0
ER	1P	IMP	vanter	vantíamos	vantamos HES	1	1	1	1	0	1	0	205	late	17	68	0.666667	0	3	0
ER	1P	PRET	gecer	gecimos	Gezamos	1	1	1	1	0	1	1	205	late	17	68	0.666667	0	4	0
ER	1P	PRET	naler	nalimos	Nalemos	1	1	1	1	1	0		205	late	17	68	1	1	3	0
ER	2P	IMP	maver	mavíais	Mavamos	1	1	0	1	0	1	0	205	late	17	68	0.333333	0	2	0
ER	2P	IMP	somer	somíais	Somamos	1	1	0	1	0	1	0	205	late	17	68	0.333333	0	2	0
ER	2P	PRET	jaser	jasisteis	Jasais	1	1	1	1	0	0		205	late	17	68	0.666667	0	2	0
ER	2P	PRET	plerer	pleristeis	Plerero	1	1	0	0	0	0	0	205	late	17	68	0	0	0	0
ER	3S	IMP	tarrer	tarría	Terría	1	0	1	1	1	1	1	205	late	17	68	1	1	5	1
ER	3S	IMP	yoner	yonía	Yonía	1	1	1	1	1	1	1	205	late	17	68	1	1	5	1
ER	3S	PRET	corber	corbió	Corbó	1	1	1	1	0	1	1	205	late	17	68	0.666667	0	4	0
ER	3S	PRET	llucer	llució	lluchado	1	0						205	late	17	68			0	0
AR	1P	IMP	baltar	baltábamos	Balteabamos	1	0	1	1	1	1	1	211	late	25	79	1	1	5	1
AR	1P	IMP	sardar	sardábamos	Sardabamos	1	1	1	1	1	1	1	211	late	25	79	1	1	5	1
AR	1P	PRET	jasar	jasamos	Jasamos	1	1	1	1	1	1	1	211	late	25	79	1	1	5	1
AR	1P	PRET	londar	londamos	Nolamos	1	0	1	1	1	1	1	211	late	25	79	1	1	5	1
AR	2P	IMP	gesar	gesábais	Gesabais	1	1	1	1	1	1	1	211	late	25	79	1	1	5	1
AR	2P	IMP	nestar	nestábais	Nestabais	1	1	1	1	1	1	1	211	late	25	79	1	1	5	1
AR	2P	PRET	lendar	lendasteis	Lendais	1	1	1	1	1	0		211	late	25	79	1	1	3	0
AR	2P	PRET	vantar	vantasteis	Vantamos	1	1	0	1	1	1	1	211	late	25	79	0.666667	0	4	0
AR	3S	IMP	gicar	gicaba	Gica	1	1	1	1	1	0		211	late	25	79	1	1	3	0
AR	3S	IMP	pojar	pojaba	Pojaba	1	1	1	1	1	1	1	211	late	25	79	1	1	5	1
AR	3S	PRET	lebar	lebó	Lebó	1	1	1	1	1	1	1	211	late	25	79	1	1	5	1
AR	3S	PRET	nalar	naló	Nalaba	1	1	1	1	1	1	0	211	late	25	79	1	1	4	0
ER	1P	IMP	lender	lendíamos	Lendimos	1	1	1	1	1	1	0	211	late	25	79	1	1	4	0
ER	1P	IMP	vanter	vantíamos	Vanteabamos	1	1	1	1	0	1	1	211	late	25	79	0.666667	0	4	0
ER	1P	PRET	gecer	gecimos	Gerceamos HES	1	0	1	1	0	1	1	211	late	25	79	0.666667	0	4	0
ER	1P	PRET	naler	nalimos	Naleamos	1	1	1	1	0	1	1	211	late	25	79	0.666667	0	4	0
ER	2P	IMP	maver	mavíais	Maveabais	1	1	1	1	0	1	1	211	late	25	79	0.666667	0	4	0
ER	2P	IMP	somer	somíais	Sumieis	1	0	1	1	1	0		211	late	25	79	1	1	3	0
ER	2P	PRET	jaser	jasisteis	Jesais	1	0	1	1	0	0		211	late	25	79	0.666667	0	2	0
ER	2P	PRET	plerer	pleristeis	Plereis	1	1	1	1	1	0		211	late	25	79	1	1	3	0
ER	3S	IMP	tarrer	tarría	Tarreaba	1	1	1	1	0	1	1	211	late	25	79	0.666667	0	4	0
ER	3S	IMP	yoner	yonía	Yoneaba	1	1	1	1	0	1	1	211	late	25	79	0.666667	0	4	0
ER	3S	PRET	corber	corbió	Corbó	1	1	1	1	0	1	1	211	late	25	79	0.666667	0	4	0
ER	3S	PRET	llucer	llució	Llució	1	1	1	1	1	1	1	211	late	25	79	1	1	5	1
AR	1P	IMP	baltar	baltábamos	baltamos	1	1	1	1	1	1	0	207	late	20	49	1	1	4	0
AR	1P	IMP	sardar	sardábamos	Sardaremos HES	1	1	1	1	1	0		207	late	20	49	1	1	3	0
AR	1P	PRET	jasar	jasamos	Jasaremos	1	1	1	1	1	0		207	late	20	49	1	1	3	0
AR	1P	PRET	londar	londamos	Londamos	1	1	1	1	1	1	1	207	late	20	49	1	1	5	1
AR	2P	IMP	gesar	gesábais	Gesaba	1	1	0	0	1	1	1	207	late	20	49	0.333333	0	3	0
AR	2P	IMP	nestar	nestábais	Nastaremos	1	0	0	1	1	0		207	late	20	49	0.666667	0	2	0
AR	2P	PRET	lendar	lendasteis	Lendaba	1	1	0	0	1	1	0	207	late	20	49	0.333333	0	2	0
AR	2P	PRET	vantar	vantasteis	Vantamos	1	1	0	1	1	1	1	207	late	20	49	0.666667	0	4	0
AR	3S	IMP	gicar	gicaba	Gicaba	1	1	1	1	1	1	1	207	late	20	49	1	1	5	1
AR	3S	IMP	pojar	pojaba	NA???								207	late	20	49			0	0
AR	3S	PRET	lebar	lebó	Lebaba	1	1	1	1	1	1	0	207	late	20	49	1	1	4	0
AR	3S	PRET	nalar	naló	Nalaba	1	1	1	1	1	1	0	207	late	20	49	1	1	4	0
ER	1P	IMP	lender	lendíamos	Lendemos	1	1	1	1	1	0		207	late	20	49	1	1	3	0
ER	1P	IMP	vanter	vantíamos	Vantíamos	1	1	1	1	1	1	1	207	late	20	49	1	1	5	1
ER	1P	PRET	gecer	gecimos	Geceremos	1	1	1	1	1	0		207	late	20	49	1	1	3	0
ER	1P	PRET	naler	nalimos	Nastaremos	1	0	1	1	0	0		207	late	20	49	0.666667	0	2	0
ER	2P	IMP	maver	mavíais	mavemos	1	1	0	1	1	0		207	late	20	49	0.666667	0	2	0
ER	2P	IMP	somer	somíais	Sodamos	1	0	0	1	0	1	0	207	late	20	49	0.333333	0	2	0
ER	2P	PRET	jaser	jasisteis	Jasemos	1	1	0	1	1	0		207	late	20	49	0.666667	0	2	0
ER	2P	PRET	plerer	pleristeis	Plerera	1	1	0	0	1	0		207	late	20	49	0.333333	0	1	0
ER	3S	IMP	tarrer	tarría	Nastaras	1	0	0	1	0	0		207	late	20	49	0.333333	0	1	0
ER	3S	IMP	yoner	yonía	Yonamos	1	1	0	0	0	1	0	207	late	20	49	0	0	1	0
ER	3S	PRET	corber	corbió	Cordamos	1	0	0	0	0	1	1	207	late	20	49	0	0	2	0
ER	3S	PRET	llucer	llució	Llucemos	1	1	0	0	1	0		207	late	20	49	0.333333	0	1	0
AR	1P	IMP	baltar	baltábamos	baltábamos	1	1	1	1	1	1	1	215	late	15	78	1	1	5	1
AR	1P	IMP	sardar	sardábamos	Sardábamos	1	1	1	1	1	1	1	215	late	15	78	1	1	5	1
AR	1P	PRET	jasar	jasamos	Jasamos	1	1	1	1	1	1	1	215	late	15	78	1	1	5	1
AR	1P	PRET	londar	londamos	Londamos	1	1	1	1	1	1	1	215	late	15	78	1	1	5	1
AR	2P	IMP	gesar	gesábais	Gesaba	1	1	0	0	1	1	1	215	late	15	78	0.333333	0	3	0
AR	2P	IMP	nestar	nestábais	Estaban	0							215	late	15	78			0	0
AR	2P	PRET	lendar	lendasteis	Lendemos	1	1	0	1	0	0		215	late	15	78	0.333333	0	1	0
AR	2P	PRET	vantar	vantasteis	Vantamos	1	1	0	1	1	1	1	215	late	15	78	0.666667	0	4	0
AR	3S	IMP	gicar	gicaba	Gitaba	1	0	1	1	1	1	1	215	late	15	78	1	1	5	1
AR	3S	IMP	pojar	pojaba	Pojaba	1	1	1	1	1	1	1	215	late	15	78	1	1	5	1
AR	3S	PRET	lebar	lebó	Lababa HES	0							215	late	15	78			0	0
AR	3S	PRET	nalar	naló	Nalaba	1	1	1	1	1	1	0	215	late	15	78	1	1	4	0
ER	1P	IMP	lender	lendíamos	Lendíamos HES	1	1	1	1	1	1	1	215	late	15	78	1	1	5	1
ER	1P	IMP	vanter	vantíamos	Vartíamos	1	0	1	1	1	1	1	215	late	15	78	1	1	5	1
ER	1P	PRET	gecer	gecimos	Gecemos	1	1	1	1	1	0		215	late	15	78	1	1	3	0
ER	1P	PRET	naler	nalimos	Naliamos	1	1	1	1	0	1	1	215	late	15	78	0.666667	0	4	0
ER	2P	IMP	maver	mavíais	Mavías	1	1	1	0	1	1	1	215	late	15	78	0.666667	0	4	0
ER	2P	IMP	somer	somíais	Soníamos	1	0	0	1	0	1	1	215	late	15	78	0.333333	0	3	0
ER	2P	PRET	jaser	jasisteis	garsais	1	0	1	1	0	0		215	late	15	78	0.666667	0	2	0
ER	2P	PRET	plerer	pleristeis	plereis	1	1	1	1	1	0		215	late	15	78	1	1	3	0
ER	3S	IMP	tarrer	tarría	Terriaba HES	1	0	1	1	0	1	1	215	late	15	78	0.666667	0	4	0
ER	3S	IMP	yoner	yonía	Yonía HES	1	1	1	1	1	1	1	215	late	15	78	1	1	5	1
ER	3S	PRET	corber	corbió	corrió HES	0							215	late	15	78			0	0
ER	3S	PRET	llucer	llució	Luchó	0							215	late	15	78			0	0
AR	1P	IMP	baltar	baltábamos	Baltamos	1	1	1	1	1	1	0	208	late	22	68	1	1	4	0
AR	1P	IMP	sardar	sardábamos	sardiamos (OR sardíamos???)	1	0	1	1	1	1	0	208	late	22	68	1	1	4	0
AR	1P	PRET	jasar	jasamos	Jesamos	1		1	1	1	1	1	208	late	22	68	1	1	5	1
AR	1P	PRET	londar	londamos	Londamos	1	1	1	1	1	1	1	208	late	22	68	1	1	5	1
AR	2P	IMP	gesar	gesábais	Gesaban	1	1	0	1	1	1	1	208	late	22	68	0.666667	0	4	0
AR	2P	IMP	nestar	nestábais	Nestaban	1	1	0	1	1	1	1	208	late	22	68	0.666667	0	4	0
AR	2P	PRET	lendar	lendasteis	Lendieron	1	1	0	1	0	1	1	208	late	22	68	0.333333	0	3	0
AR	2P	PRET	vantar	vantasteis	Vantaron ustedes HES	1	1	0	1	1	1	1	208	late	22	68	0.666667	0	4	0
AR	3S	IMP	gicar	gicaba	Gicaba HES	1	1	1	1	1	1	1	208	late	22	68	1	1	5	1
AR	3S	IMP	pojar	pojaba	Pojabas	1	1	0	1	1	1	1	208	late	22	68	0.666667	0	4	0
AR	3S	PRET	lebar	lebó	Lebó	1	1	1	1	1	1	1	208	late	22	68	1	1	5	1
AR	3S	PRET	nalar	naló	Naló	1	1	1	1	1	1	1	208	late	22	68	1	1	5	1
ER	1P	IMP	lender	lendíamos	Lendabamos HES	1	1	1	1	0	1	1	208	late	22	68	0.666667	0	4	0
ER	1P	IMP	vanter	vantíamos	Vantíamos	1	1	1	1	1	1	1	208	late	22	68	1	1	5	1
ER	1P	PRET	gecer	gecimos	Gecimos	1	1	1	1	1	1	1	208	late	22	68	1	1	5	1
ER	1P	PRET	naler	nalimos	Naliamos	1	1	1	1	0	1	1	208	late	22	68	0.666667	0	4	0
ER	2P	IMP	maver	mavíais	Maviais	1	1	1	1	1	1	1	208	late	22	68	1	1	5	1
ER	2P	IMP	somer	somíais	Somiais	1	1	1	1	1	1	1	208	late	22	68	1	1	5	1
ER	2P	PRET	jaser	jasisteis	Jasisteis	1	1	1	1	1	1	1	208	late	22	68	1	1	5	1
ER	2P	PRET	plerer	pleristeis	pleraron	1	1	0	1	0	1	1	208	late	22	68	0.333333	0	3	0
ER	3S	IMP	tarrer	tarría	tarrió HES	1	1	1	1	1	1	0	208	late	22	68	1	1	4	0
ER	3S	IMP	yoner	yonía	Yonaba HES	1	1	1	1	0	1	1	208	late	22	68	0.666667	0	4	0
ER	3S	PRET	corber	corbió	Corbó	1	1	1	1	0	1	1	208	late	22	68	0.666667	0	4	0
ER	3S	PRET	llucer	llució	Lluzó	1	1	1	1	0	1	1	208	late	22	68	0.666667	0	4	0
AR	1P	IMP	baltar	baltábamos	Baltariamos (OR baltaríamos???)	1	1	1	1	1	0		214	late	21	69	1	1	3	0
AR	1P	IMP	sardar	sardábamos	Sardamos HES	1	1	1	1	1	1	0	214	late	21	69	1	1	4	0
AR	1P	PRET	jasar	jasamos	Jasaremos	1	1	1	1	1	0		214	late	21	69	1	1	3	0
AR	1P	PRET	londar	londamos	Londaríamos HES	1	1	1	1	1	0		214	late	21	69	1	1	3	0
AR	2P	IMP	gesar	gesábais	Gestaréis	1	0	1	1	1	0		214	late	21	69	1	1	3	0
AR	2P	IMP	nestar	nestábais	nestabais HES	1	1	1	1	1	1	1	214	late	21	69	1	1	5	1
AR	2P	PRET	lendar	lendasteis	Lendareis	1	1	1	1	1	0		214	late	21	69	1	1	3	0
AR	2P	PRET	vantar	vantasteis	Vantaron	1	1	0	1	1	1	1	214	late	21	69	0.666667	0	4	0
AR	3S	IMP	gicar	gicaba	gicaba HES	1	1	1	1	1	1	1	214	late	21	69	1	1	5	1
AR	3S	IMP	pojar	pojaba	Pojendo	1	1						214	late	21	69			0	0
AR	3S	PRET	lebar	lebó	Lebabas HES	1	1	1	1	1	1	0	214	late	21	69	1	1	4	0
AR	3S	PRET	nalar	naló	Nalaló	1	1	0	0	0	0	0	214	late	21	69	0	0	0	0
ER	1P	IMP	lender	lendíamos	Lendimos	1	1	1	1	1	1	0	214	late	21	69	1	1	4	0
ER	1P	IMP	vanter	vantíamos	Vantiermos	1	0	1	1	1	0		214	late	21	69	1	1	3	0
ER	1P	PRET	gecer	gecimos	Gecemos	1	1	1	1	1	0		214	late	21	69	1	1	3	0
ER	1P	PRET	naler	nalimos	Nalimos	1	1	1	1	1	1	1	214	late	21	69	1	1	5	1
ER	2P	IMP	maver	mavíais	maviendo	1	1	0	0	0	0	0	214	late	21	69	0	0	0	0
ER	2P	IMP	somer	somíais	Sumireis	1	0	1	1	0	0		214	late	21	69	0.666667	0	2	0
ER	2P	PRET	jaser	jasisteis	Jasireis	1	1	1	1	0	0		214	late	21	69	0.666667	0	2	0
ER	2P	PRET	plerer	pleristeis	plirieron	1	0	0	1	1	1	1	214	late	21	69	0.666667	0	4	0
ER	3S	IMP	tarrer	tarría	Tarría HES	1	1	1	1	1	1	1	214	late	21	69	1	1	5	1
ER	3S	IMP	yoner	yonía	Yonía	1	1	1	1	1	1	1	214	late	21	69	1	1	5	1
ER	3S	PRET	corber	corbió	Curbió	1	1	1	1	1	1	1	214	late	21	69	1	1	5	1
ER	3S	PRET	llucer	llució	Llució	1							214	late	21	69			0	0
AR	1P	IMP	baltar	baltábamos	Baltamos	1	1	1	1	1	1	0	213	late	28	69	1	1	4	0
AR	1P	IMP	sardar	sardábamos	Sardamos	1	1	1	1	1	1	0	213	late	28	69	1	1	4	0
AR	1P	PRET	jasar	jasamos	Jasamos	1	1	1	1	1	1	1	213	late	28	69	1	1	5	1
AR	1P	PRET	londar	londamos	ondramos	1	0	1	1	1	1	0	213	late	28	69	1	1	4	0
AR	2P	IMP	gesar	gesábais	Gesábamos	1	1	0	1	1	1	1	213	late	28	69	0.666667	0	4	0
AR	2P	IMP	nestar	nestábais	Nestábar	1	1	0	0	0	0	0	213	late	28	69	0	0	0	0
AR	2P	PRET	lendar	lendasteis	Lendrea	1	0	0	0	0	0	0	213	late	28	69	0	0	0	0
AR	2P	PRET	vantar	vantasteis	Vandrémos	1	0	0	1	0	0		213	late	28	69	0.333333	0	1	0
AR	3S	IMP	gicar	gicaba	Gicabar	1	1						213	late	28	69			0	0
AR	3S	IMP	pojar	pojaba	Pojaba	1	1	1	1	1	1	1	213	late	28	69	1	1	5	1
AR	3S	PRET	lebar	lebó	Lebaba	1	1	1	1	1	1	0	213	late	28	69	1	1	4	0
AR	3S	PRET	nalar	naló	Nalaba	1	1	1	1	1	1	0	213	late	28	69	1	1	4	0
ER	1P	IMP	lender	lendíamos	Lendiamos	1	1	1	1	1	1	1	213	late	28	69	1	1	5	1
ER	1P	IMP	vanter	vantíamos	Vantíamos	1	1	1	1	1	1	1	213	late	28	69	1	1	5	1
ER	1P	PRET	gecer	gecimos	Geciamos	1	0	1	1	0	1	0	213	late	28	69	0.666667	0	3	0
ER	1P	PRET	naler	nalimos	Nalamos	1	1	1	1	0	1	1	213	late	28	69	0.666667	0	4	0
ER	2P	IMP	maver	mavíais	Maviar	1	1	0	0	0	0	0	213	late	28	69	0	0	0	0
ER	2P	IMP	somer	somíais	Somiamos	1	1	0	1	1	1	1	213	late	28	69	0.666667	0	4	0
ER	2P	PRET	jaser	jasisteis	Jasíais	1	1	1	1	1	1	0	213	late	28	69	1	1	4	0
ER	2P	PRET	plerer	pleristeis	Perdé	1	0	0	0	0	1	1	213	late	28	69	0	0	2	0
ER	3S	IMP	tarrer	tarría	Tarría	1	1	1	1	1	1	1	213	late	28	69	1	1	5	1
ER	3S	IMP	yoner	yonía	Yunás	1	0	0	1	1	1	1	213	late	28	69	0.666667	0	4	0
ER	3S	PRET	corber	corbió	Corbaba	1	1	1	1	1	1	0	213	late	28	69	1	1	4	0
ER	3S	PRET	llucer	llució	Bursó	1	0	1	1	1	1	1	213	late	28	69	1	1	5	1
AR	1P	IMP	baltar	baltábamos	Balteabamos	1	1	1	1	1	1	1	206	late	30	75	1	1	5	1
AR	1P	IMP	sardar	sardábamos	Sardabamos	1	1	1	1	1	1	1	206	late	30	75	1	1	5	1
AR	1P	PRET	jasar	jasamos	Jaseamos	1	0	1	1	1	1	1	206	late	30	75	1	1	5	1
AR	1P	PRET	londar	londamos	Londamos	1	1	1	1	1	1	1	206	late	30	75	1	1	5	1
AR	2P	IMP	gesar	gesábais	Habeis gesido	1	1	1	1	0	1	0	206	late	30	75	0.666667	0	3	0
AR	2P	IMP	nestar	nestábais	Nestabais	1	1	1	1	1	1	1	206	late	30	75	1	1	5	1
AR	2P	PRET	lendar	lendasteis	Lendero ? HES	1	0	0	1	0	1	1	206	late	30	75	0.333333	0	3	0
AR	2P	PRET	vantar	vantasteis	Vantaron HES	1	1	0	1	1	1	1	206	late	30	75	0.666667	0	4	0
AR	3S	IMP	gicar	gicaba	Gicaba	1	1	1	1	1	1	1	206	late	30	75	1	1	5	1
AR	3S	IMP	pojar	pojaba	Pojó	1	1	1	1	1	1	0	206	late	30	75	1	1	4	0
AR	3S	PRET	lebar	lebó	Lebó	1	1	1	1	1	1	1	206	late	30	75	1	1	5	1
AR	3S	PRET	nalar	naló	Naló	1	1	1	1	1	1	1	206	late	30	75	1	1	5	1
ER	1P	IMP	lender	lendíamos	Lendemos	1	1	1	1	1	0		206	late	30	75	1	1	3	0
ER	1P	IMP	vanter	vantíamos	Vanteábamos	1	0	1	1	0	1	1	206	late	30	75	0.666667	0	4	0
ER	1P	PRET	gecer	gecimos	Geceamos	1	0	1	1	0	1	1	206	late	30	75	0.666667	0	4	0
ER	1P	PRET	naler	nalimos	Nalearemos	1	0	1	1	0	0		206	late	30	75	0.666667	0	2	0
ER	2P	IMP	maver	mavíais	Maviais	1	1	1	1	1	1	1	206	late	30	75	1	1	5	1
ER	2P	IMP	somer	somíais	Somabamos	1	1	1	1	0	1	1	206	late	30	75	0.666667	0	4	0
ER	2P	PRET	jaser	jasisteis	Jasieron	1	1	0	1	1	1	1	206	late	30	75	0.666667	0	4	0
ER	2P	PRET	plerer	pleristeis	plerieron HES	1	1	0	1	1	1	1	206	late	30	75	0.666667	0	4	0
ER	3S	IMP	tarrer	tarría	Tarró	1	1	1	1	0	1	0	206	late	30	75	0.666667	0	3	0
ER	3S	IMP	yoner	yonía	Yonaba	1	1	1	1	0	1	1	206	late	30	75	0.666667	0	4	0
ER	3S	PRET	corber	corbió	Corbió	1	1	1	1	1	1	1	206	late	30	75	1	1	5	1
ER	3S	PRET	llucer	llució	Llució	1	1	1	1	1	1	1	206	late	30	75	1	1	5	1
AR	1P	IMP	baltar	baltábamos	Baltabamos	1	1	1	1	1	1	1	203	late	21	74	1	1	5	1
AR	1P	IMP	sardar	sardábamos	Sardamos	1	1	1	1	1	1	0	203	late	21	74	1	1	4	0
AR	1P	PRET	jasar	jasamos	Jasabamos	1	1	1	1	1	1	0	203	late	21	74	1	1	4	0
AR	1P	PRET	londar	londamos	Londeabamos	1	0	1	1	1	1	1	203	late	21	74	1	1	5	1
AR	2P	IMP	gesar	gesábais	Gesabais	1	1	1	1	1	1	1	203	late	21	74	1	1	5	1
AR	2P	IMP	nestar	nestábais	nestasteis HES	1	1	1	1	1	1	0	203	late	21	74	1	1	4	0
AR	2P	PRET	lendar	lendasteis	Lendábamos	1	1	0	1	1	1	0	203	late	21	74	0.666667	0	3	0
AR	2P	PRET	vantar	vantasteis	Vantabais	1	1	1	1	0	1	0	203	late	21	74	0.666667	0	3	0
AR	3S	IMP	gicar	gicaba	Gicó	1	1	1	1	1	1	0	203	late	21	74	1	1	4	0
AR	3S	IMP	pojar	pojaba	Pojó	1	1	1	1	1	1	0	203	late	21	74	1	1	4	0
AR	3S	PRET	lebar	lebó	Lebaba	1	1	1	1	1	1	0	203	late	21	74	1	1	4	0
AR	3S	PRET	nalar	naló	Naló	1	1	1	1	1	1	1	203	late	21	74	1	1	5	1
ER	1P	IMP	lender	lendíamos	Lendabamos	1	1	1	1	0	1	1	203	late	21	74	0.666667	0	4	0
ER	1P	IMP	vanter	vantíamos	Vanteabamos	1	1	1	1	0	1	1	203	late	21	74	0.666667	0	4	0
ER	1P	PRET	gecer	gecimos	Geciamos	1	0	1	1	0	1	1	203	late	21	74	0.666667	0	4	0
ER	1P	PRET	naler	nalimos	Nalearemos	1	0	1	1	0	0		203	late	21	74	0.666667	0	2	0
ER	2P	IMP	maver	mavíais	Mavisteis	1	1	1	1	1	1	0	203	late	21	74	1	1	4	0
ER	2P	IMP	somer	somíais	Somabamos	1	1	0	1	0	1	1	203	late	21	74	0.333333	0	3	0
ER	2P	PRET	jaser	jasisteis	Jasiais	1	1	1	1	0	0		203	late	21	74	0.666667	0	2	0
ER	2P	PRET	plerer	pleristeis	Plerasteis	1	1	1	1	0	1	1	203	late	21	74	0.666667	0	4	0
ER	3S	IMP	tarrer	tarría	Tarrió	1	1	1	1	1	1	0	203	late	21	74	1	1	4	0
ER	3S	IMP	yoner	yonía	Yonó	1	1	1	1	0	1	0	203	late	21	74	0.666667	0	3	0
ER	3S	PRET	corber	corbió	Corbió	1	1	1	1	1	1	1	203	late	21	74	1	1	5	1
ER	3S	PRET	llucer	llució	Lluzó	1	0	1	1	1	1	1	203	late	21	74	1	1	5	1
AR	1P	IMP	baltar	baltábamos	Baltamos	1	1	1	1	1	1	0	204	late	21	79	1	1	4	0
AR	1P	IMP	sardar	sardábamos	NA								204	late	21	79			0	0
AR	1P	PRET	jasar	jasamos	Jasamos	1	1	1	1	1	1	1	204	late	21	79	1	1	5	1
AR	1P	PRET	londar	londamos	Londamos	1	1	1	1	1	1	1	204	late	21	79	1	1	5	1
AR	2P	IMP	gesar	gesábais	Gesaron	1	1	0	1	1	1	0	204	late	21	79	0.666667	0	3	0
AR	2P	IMP	nestar	nestábais	Nestábamos	1	1	0	1	1	1	1	204	late	21	79	0.666667	0	4	0
AR	2P	PRET	lendar	lendasteis	NA								204	late	21	79			0	0
AR	2P	PRET	vantar	vantasteis	Vantaron	1	1	0	1	1	1	1	204	late	21	79	0.666667	0	4	0
AR	3S	IMP	gicar	gicaba	Gicaba	1	1	1	1	1	1	1	204	late	21	79	1	1	5	1
AR	3S	IMP	pojar	pojaba	Poja	1	1	1	1	1	0		204	late	21	79	1	1	3	0
AR	3S	PRET	lebar	lebó	Lebó	1	1	1	1	1	1	1	204	late	21	79	1	1	5	1
AR	3S	PRET	nalar	naló	Nalió	1	1	1	1	0	1	1	204	late	21	79	0.666667	0	4	0
ER	1P	IMP	lender	lendíamos	Lendemos	1	1	1	1	1	0		204	late	21	79	1	1	3	0
ER	1P	IMP	vanter	vantíamos	vanteamos HES	1	0	0	1	1	1	0	204	late	21	79	0.666667	0	3	0
ER	1P	PRET	gecer	gecimos	Gecemos HES	1	1	1	1	1	0		204	late	21	79	1	1	3	0
ER	1P	PRET	naler	nalimos	Naleamos	1	0	1	1	1	1	1	204	late	21	79	1	1	5	1
ER	2P	IMP	maver	mavíais	Mavem	1	1	0	0	1	0	0	204	late	21	79	0.333333	0	1	0
ER	2P	IMP	somer	somíais	Somen	1	1	0	1	1	0		204	late	21	79	0.666667	0	2	0
ER	2P	PRET	jaser	jasisteis	Jasieron	1	0	0	1	1	1	1	204	late	21	79	0.666667	0	4	0
ER	2P	PRET	plerer	pleristeis	Pleyeron	1	0	0	1	1	1	1	204	late	21	79	0.666667	0	4	0
ER	3S	IMP	tarrer	tarría	Carrió	1	0	1	1	1	1	0	204	late	21	79	1	1	4	0
ER	3S	IMP	yoner	yonía	Yonía	1	1	1	1	1	1	1	204	late	21	79	1	1	5	1
ER	3S	PRET	corber	corbió	Corbió	1	1	1	1	1	1	1	204	late	21	79	1	1	5	1
ER	3S	PRET	llucer	llució	Llució	1	1	1	1	1	1	1	204	late	21	79	1	1	5	1
AR	1P	IMP	baltar	baltábamos	Balteabamos	1	0	1	1	1	1	1	212	late	14	72	1	1	5	1
AR	1P	IMP	sardar	sardábamos	Sardeabamos	1	0	1	1	1	1	1	212	late	14	72	1	1	5	1
AR	1P	PRET	jasar	jasamos	Jaseíamos	1	0	1	1	0	1	1	212	late	14	72	0.666667	0	4	0
AR	1P	PRET	londar	londamos	Londearamos HES	1	0	1	1	1	0		212	late	14	72	1	1	3	0
AR	2P	IMP	gesar	gesábais	Geseaba	1	0	0	1	1	1	1	212	late	14	72	0.666667	0	4	0
AR	2P	IMP	nestar	nestábais	nestaríais	1	1	1	1	1	0		212	late	14	72	1	1	3	0
AR	2P	PRET	lendar	lendasteis	lendaríais	1	1	1	1	0	0		212	late	14	72	0.666667	0	2	0
AR	2P	PRET	vantar	vantasteis	Vandeabais	1	0	1	1	1	1	0	212	late	14	72	1	1	4	0
AR	3S	IMP	gicar	gicaba	gica	1	1	1	1	1	0		212	late	14	72	1	1	3	0
AR	3S	IMP	pojar	pojaba	Pojaria ?	1	1	1	1	1	0		212	late	14	72	1	1	3	0
AR	3S	PRET	lebar	lebó	Lebaba	1	1	1	1	1	1	0	212	late	14	72	1	1	4	0
AR	3S	PRET	nalar	naló	Naleaba HES	1	0	1	1	1	1	1	212	late	14	72	1	1	5	1
ER	1P	IMP	lender	lendíamos	lenderiamos (OR lenderíamos??)) ? HES	1	1	1	1	1	0		212	late	14	72	1	1	3	0
ER	1P	IMP	vanter	vantíamos	Vanteamos	1	0	1	1	1	1		212	late	14	72	1	1	4	0
ER	1P	PRET	gecer	gecimos	Gerceamos	1	0	1	1	0	1	1	212	late	14	72	0.666667	0	4	0
ER	1P	PRET	naler	nalimos	Naleamos	1	0	1	1	0	1	1	212	late	14	72	0.666667	0	4	0
ER	2P	IMP	maver	mavíais	maveais HES	1	0	1	1	0	0		212	late	14	72	0.666667	0	2	0
ER	2P	IMP	somer	somíais	someríamos	1	1	0	1	1	0		212	late	14	72	0.666667	0	2	0
ER	2P	PRET	jaser	jasisteis	Jarseaba	1	0	0	0	0	1	0	212	late	14	72	0	0	1	0
ER	2P	PRET	plerer	pleristeis	Plelderiais	1	0	1	1	1	0		212	late	14	72	1	1	3	0
ER	3S	IMP	tarrer	tarría	Tarreaba	1	0	1	1	0	1	1	212	late	14	72	0.666667	0	4	0
ER	3S	IMP	yoner	yonía	Yoneaba	1	0	1	1	0	1	1	212	late	14	72	0.666667	0	4	0
ER	3S	PRET	corber	corbió	Corbería	1	1	1	1	1	0		212	late	14	72	1	1	3	0
ER	3S	PRET	llucer	llució	Llucería HES	1	1	1	1	1	0		212	late	14	72	1	1	3	0
AR	1P	IMP	baltar	baltábamos	baltamos	1	1	1	1	1	1	0	101	semi	20	62	1	1	4	0
AR	1P	IMP	sardar	sardábamos	sardeamos	1	0	1	1	1	1	0	101	semi	20	62	1	1	4	0
AR	1P	PRET	jasar	jasamos	jarsamos	1	0	1	1	1	1	1	101	semi	20	62	1	1	5	1
AR	1P	PRET	londar	londamos	londamos	1	1	1	1	1	1	1	101	semi	20	62	1	1	5	1
AR	2P	IMP	gesar	gesábais	gersamos	1	0	0	1	1	1	0	101	semi	20	62	0.666667	0	3	0
AR	2P	IMP	nestar	nestábais	nestamos	1	1	0	1	1	1	0	101	semi	20	62	0.666667	0	3	0
AR	2P	PRET	lendar	lendasteis	lendamos	1	1	0	1	1	1	1	101	semi	20	62	0.666667	0	4	0
AR	2P	PRET	vantar	vantasteis	vantamos	1	1	0	1	1	1	1	101	semi	20	62	0.666667	0	4	0
AR	3S	IMP	gicar	gicaba	gicamos	1	1	0	0	1	1	0	101	semi	20	62	0.333333	0	2	0
AR	3S	IMP	pojar	pojaba	pojéa	1	0	1	1	1	0		101	semi	20	62	1	1	3	0
AR	3S	PRET	lebar	lebó	lebaba	1	1	1	1	1	1	0	101	semi	20	62	1	1	4	0
AR	3S	PRET	nalar	naló	nala	1	1	1	1	1	0		101	semi	20	62	1	1	3	0
ER	1P	IMP	lender	lendíamos	lendamos	1	1	1	1	0	1	0	101	semi	20	62	0.666667	0	3	0
ER	1P	IMP	vanter	vantíamos	vanteamos	1	0	1	1	0	1	0	101	semi	20	62	0.666667	0	3	0
ER	1P	PRET	gecer	gecimos	gersamos	1	0	1	1	0	1	1	101	semi	20	62	0.666667	0	4	0
ER	1P	PRET	naler	nalimos	naleamos	1	0	1	1	0	1	1	101	semi	20	62	0.666667	0	4	0
ER	2P	IMP	maver	mavíais	mavamos	1	1	0	1	0	1	0	101	semi	20	62	0.333333	0	2	0
ER	2P	IMP	somer	somíais	someamos	1	0	0	1	0	1	0	101	semi	20	62	0.333333	0	2	0
ER	2P	PRET	jaser	jasisteis	jarsemos	1	0	0	1	1	0		101	semi	20	62	0.666667	0	2	0
ER	2P	PRET	plerer	pleristeis	pleramos	1	1	0	1	0	1	1	101	semi	20	62	0.333333	0	3	0
ER	3S	IMP	tarrer	tarría	tarrea	1	0	1	1	0	0		101	semi	20	62	0.666667	0	2	0
ER	3S	IMP	yoner	yonía	yoneamos	1	0	0	0	0	1	0	101	semi	20	62	0	0	1	0
ER	3S	PRET	corber	corbió	corbamos	1	1	0	0	0	1	1	101	semi	20	62	0	0	2	0
ER	3S	PRET	llucer	llució	llucemos HES	1	1	0	0	1	0		101	semi	20	62	0.333333	0	1	0
AR	1P	IMP	baltar	baltábamos	baltábamos	1	1	1	1	1	1	1	112	semi	25	56	1	1	5	1
AR	1P	IMP	sardar	sardábamos	sardábamos	1	1	1	1	1	1	1	112	semi	25	56	1	1	5	1
AR	1P	PRET	jasar	jasamos	jasaba	1	1	0	0	1	1	0	112	semi	25	56	0.333333	0	2	0
AR	1P	PRET	londar	londamos	londábamos	1	1	1	1	1	1	0	112	semi	25	56	1	1	4	0
AR	2P	IMP	gesar	gesábais	gesábais	1	1	1	1	1	1	1	112	semi	25	56	1	1	5	1
AR	2P	IMP	nestar	nestábais	nestábais	1	1	1	1	1	1	1	112	semi	25	56	1	1	5	1
AR	2P	PRET	lendar	lendasteis	lendábais	1	1	1	1	1	1	0	112	semi	25	56	1	1	4	0
AR	2P	PRET	vantar	vantasteis	vantábais	1	1	1	1	1	1	0	112	semi	25	56	1	1	4	0
AR	3S	IMP	gicar	gicaba	gicaba HES	1	1	1	1	1	1	1	112	semi	25	56	1	1	5	1
AR	3S	IMP	pojar	pojaba	pojaba	1	1	1	1	1	1	1	112	semi	25	56	1	1	5	1
AR	3S	PRET	lebar	lebó	lebaba	1	1	1	1	1	1	0	112	semi	25	56	1	1	4	0
AR	3S	PRET	nalar	naló	nalaba	1	1	1	1	1	1	0	112	semi	25	56	1	1	4	0
ER	1P	IMP	lender	lendíamos	lendíamos	1	1	1	1	1	1	1	112	semi	25	56	1	1	5	1
ER	1P	IMP	vanter	vantíamos	vanteábamos	1	0	1	1	0	1	1	112	semi	25	56	0.666667	0	4	0
ER	1P	PRET	gecer	gecimos	gerciábamos	1	0	1	1	0	1	0	112	semi	25	56	0.666667	0	3	0
ER	1P	PRET	naler	nalimos	naliamos	1	0	1	1	0	1	1	112	semi	25	56	0.666667	0	4	0
ER	2P	IMP	maver	mavíais	maveábamos HES	1	0	0	1	0	1	1	112	semi	25	56	0.333333	0	3	0
ER	2P	IMP	somer	somíais	someábamos HES	1	0	0	1	0	1	1	112	semi	25	56	0.333333	0	3	0
ER	2P	PRET	jaser	jasisteis	jaseábais	1	0	1	1	0	1	0	112	semi	25	56	0.666667	0	3	0
ER	2P	PRET	plerer	pleristeis	pleríais	1	1	1	1	1	1	0	112	semi	25	56	1	1	4	0
ER	3S	IMP	tarrer	tarría	tarriaba	1	0	1	1	0	1	1	112	semi	25	56	0.666667	0	4	0
ER	3S	IMP	yoner	yonía	yonaba HES	1	1	1	1	0	1	1	112	semi	25	56	0.666667	0	4	0
ER	3S	PRET	corber	corbió	corbaba	1	1	1	1	0	1	0	112	semi	25	56	0.666667	0	3	0
ER	3S	PRET	llucer	llució	lluceaba HES	1	0	1	1	0	1	1	112	semi	25	56	0.666667	0	4	0
AR	1P	IMP	baltar	baltábamos	baltamos	1	1	1	1	1	1	0	102	semi	23	75	1	1	4	0
AR	1P	IMP	sardar	sardábamos	serdamos	1	0	1	1	1	1	0	102	semi	23	75	1	1	4	0
AR	1P	PRET	jasar	jasamos	jasamos	1	1	1	1	1	1	1	102	semi	23	75	1	1	5	1
AR	1P	PRET	londar	londamos	londamos	1	1	1	1	1	1	1	102	semi	23	75	1	1	5	1
AR	2P	IMP	gesar	gesábais	gesamos	1	1	0	1	1	1	0	102	semi	23	75	0.666667	0	3	0
AR	2P	IMP	nestar	nestábais	nestamos	1	1	0	1	1	1	0	102	semi	23	75	0.666667	0	3	0
AR	2P	PRET	lendar	lendasteis	lendamos	1	1	0	1	1	1	1	102	semi	23	75	0.666667	0	4	0
AR	2P	PRET	vantar	vantasteis	vantamos	1	1	0	1	1	1	1	102	semi	23	75	0.666667	0	4	0
AR	3S	IMP	gicar	gicaba	gicá	1	1	0	0	1	0	0	102	semi	23	75	0.333333	0	1	0
AR	3S	IMP	pojar	pojaba	pojába HES	1	1	1	1	1	1	1	102	semi	23	75	1	1	5	1
AR	3S	PRET	lebar	lebó	lebó	1	1	1	1	1	1	1	102	semi	23	75	1	1	5	1
AR	3S	PRET	nalar	naló	naló	1	1	1	1	1	1	1	102	semi	23	75	1	1	5	1
ER	1P	IMP	lender	lendíamos	lendamos	1	1	1	1	0	1	0	102	semi	23	75	0.666667	0	3	0
ER	1P	IMP	vanter	vantíamos	vandemos	1	0	1	1	1	0		102	semi	23	75	1	1	3	0
ER	1P	PRET	gecer	gecimos	gersamos	1	0	1	1	0	1	1	102	semi	23	75	0.666667	0	4	0
ER	1P	PRET	naler	nalimos	nalamos	1	1	1	1	0	1	1	102	semi	23	75	0.666667	0	4	0
ER	2P	IMP	maver	mavíais	vegábamos HES	1	0	0	1	0	1	1	102	semi	23	75	0.333333	0	3	0
ER	2P	IMP	somer	somíais	somamos	1	1	0	1	0	1	0	102	semi	23	75	0.333333	0	2	0
ER	2P	PRET	jaser	jasisteis	jesamos	1	0	0	1	0	1	1	102	semi	23	75	0.333333	0	3	0
ER	2P	PRET	plerer	pleristeis	pleramos	1	1	0	1	0	1	1	102	semi	23	75	0.333333	0	3	0
ER	3S	IMP	tarrer	tarría	estaría HES	0							102	semi	23	75			0	0
ER	3S	IMP	yoner	yonía	llernó HES	1	0	1	1	0	1	0	102	semi	23	75	0.666667	0	3	0
ER	3S	PRET	corber	corbió	borbó HES	1	0	1	1	0	1	1	102	semi	23	75	0.666667	0	4	0
ER	3S	PRET	llucer	llució	llustó HES	1	0	1	1	0	1	1	102	semi	23	75	0.666667	0	4	0
AR	1P	IMP	baltar	baltábamos	balamos	1	0	1	1	1	1	0	117	semi	22	72	1	1	4	0
AR	1P	IMP	sardar	sardábamos	sardamos	1	1	1	1	1	1	0	117	semi	22	72	1	1	4	0
AR	1P	PRET	jasar	jasamos	jersemos	1	0	1	1	0	0		117	semi	22	72	0.666667	0	2	0
AR	1P	PRET	londar	londamos	londamos	1	1	1	1	1	1	1	117	semi	22	72	1	1	5	1
AR	2P	IMP	gesar	gesábais	garceamos	1	0	0	1	1	1	0	117	semi	22	72	0.666667	0	3	0
AR	2P	IMP	nestar	nestábais	estamos	0							117	semi	22	72			0	0
AR	2P	PRET	lendar	lendasteis	londamos	1	0	0	1	1	1	1	117	semi	22	72	0.666667	0	4	0
AR	2P	PRET	vantar	vantasteis	vantamos	1	1	0	1	1	1	1	117	semi	22	72	0.666667	0	4	0
AR	3S	IMP	gicar	gicaba	giquea	1	0	1	1	1	0		117	semi	22	72	1	1	3	0
AR	3S	IMP	pojar	pojaba	pojea	1	0	1	1	1	0		117	semi	22	72	1	1	3	0
AR	3S	PRET	lebar	lebó	lebó	1	1	1	1	1	1	1	117	semi	22	72	1	1	5	1
AR	3S	PRET	nalar	naló	naló HES	1	1	1	1	1	1	1	117	semi	22	72	1	1	5	1
ER	1P	IMP	lender	lendíamos	lendemos	1	1	1	1	1	0		117	semi	22	72	1	1	3	0
ER	1P	IMP	vanter	vantíamos	vantamos	1	1	1	1	0	1	0	117	semi	22	72	0.666667	0	3	0
ER	1P	PRET	gecer	gecimos	jaceamos	1	0	1	1	0	1	1	117	semi	22	72	0.666667	0	4	0
ER	1P	PRET	naler	nalimos	naleamos	1	0	1	1	0	1	1	117	semi	22	72	0.666667	0	4	0
ER	2P	IMP	maver	mavíais	maveamos	1	1	0	1	0	1	0	117	semi	22	72	0.333333	0	2	0
ER	2P	IMP	somer	somíais	someamos	1	0	0	1	0	1	0	117	semi	22	72	0.333333	0	2	0
ER	2P	PRET	jaser	jasisteis	jarzemos HES	1	0	0	1	1	0		117	semi	22	72	0.666667	0	2	0
ER	2P	PRET	plerer	pleristeis	pleramos HES	1	1	0	1	0	1	0	117	semi	22	72	0.333333	0	2	0
ER	3S	IMP	tarrer	tarría	tadéa HES	1	0	1	1	0	0		117	semi	22	72	0.666667	0	2	0
ER	3S	IMP	yoner	yonía	yoneaba	1	0	1	1	0	1	1	117	semi	22	72	0.666667	0	4	0
ER	3S	PRET	corber	corbió	corbó	1	0	0	1	0	1	1	117	semi	22	72	0.333333	0	3	0
ER	3S	PRET	llucer	llució	luzó	1	0	0	1	0	1	1	117	semi	22	72	0.333333	0	3	0
AR	1P	IMP	baltar	baltábamos	baltamos	1	1	1	1	1	1	0	118	semi	13	62	1	1	4	0
AR	1P	IMP	sardar	sardábamos	sardamos	1	1	1	1	1	1	0	118	semi	13	62	1	1	4	0
AR	1P	PRET	jasar	jasamos	jazamos	1	0	1	1	1	1	1	118	semi	13	62	1	1	5	1
AR	1P	PRET	londar	londamos	londában	1	1	0	1	1	1	0	118	semi	13	62	0.666667	0	3	0
AR	2P	IMP	gesar	gesábais	gersáis	1	0	1	1	1	0		118	semi	13	62	1	1	3	0
AR	2P	IMP	nestar	nestábais	nestáis	1	1	1	1	1	0		118	semi	13	62	1	1	3	0
AR	2P	PRET	lendar	lendasteis	lendaba	1	1	0	0	1	1	0	118	semi	13	62	0.333333	0	2	0
AR	2P	PRET	vantar	vantasteis	vantais	1	1	1	1	1	0		118	semi	13	62	1	1	3	0
AR	3S	IMP	gicar	gicaba	gicaba	1	1	1	1	1	1	1	118	semi	13	62	1	1	5	1
AR	3S	IMP	pojar	pojaba	pojéa	1	0	1	1	1	0		118	semi	13	62	1	1	3	0
AR	3S	PRET	lebar	lebó	lebó	1	1	1	1	1	1	1	118	semi	13	62	1	1	5	1
AR	3S	PRET	nalar	naló	nalaba	1	1	1	1	1	1	0	118	semi	13	62	1	1	4	0
ER	1P	IMP	lender	lendíamos	lendemos	1	1	1	1	1	0		118	semi	13	62	1	1	3	0
ER	1P	IMP	vanter	vantíamos	vantamos	1	1	1	1	0	1	0	118	semi	13	62	0.666667	0	3	0
ER	1P	PRET	gecer	gecimos	gerzamos	1	0	1	1	0	1	1	118	semi	13	62	0.666667	0	4	0
ER	1P	PRET	naler	nalimos	naler HES	1	1	0	0	1	0		118	semi	13	62	0.333333	0	1	0
ER	2P	IMP	maver	mavíais	mavía	1	1	0	0	1	1	1	118	semi	13	62	0.333333	0	3	0
ER	2P	IMP	somer	somíais	somáis	1	1	1	1	0	0		118	semi	13	62	0.666667	0	2	0
ER	2P	PRET	jaser	jasisteis	jazáste/jazáste(is)	1	0	0	0	0	0	0	118	semi	13	62	0	0	0	0
ER	2P	PRET	plerer	pleristeis	pleremos HES	1	1	0	1	1	0		118	semi	13	62	0.666667	0	2	0
ER	3S	IMP	tarrer	tarría	tarría	1	1	1	1	1	1	1	118	semi	13	62	1	1	5	1
ER	3S	IMP	yoner	yonía	yonaba	1	1	1	1	0	1	1	118	semi	13	62	0.666667	0	4	0
ER	3S	PRET	corber	corbió	corbó	1	1	1	1	0	1	1	118	semi	13	62	0.666667	0	4	0
ER	3S	PRET	llucer	llució	lució	0							118	semi	13	62			0	0
AR	1P	IMP	baltar	baltábamos	baltaremos	1	1	1	1	1	0		109	semi	13	70	1	1	3	0
AR	1P	IMP	sardar	sardábamos	sardaremos	1	1	1	1	1	0		109	semi	13	70	1	1	3	0
AR	1P	PRET	jasar	jasamos	jarsaremos	1	0	1	1	1	0		109	semi	13	70	1	1	3	0
AR	1P	PRET	londar	londamos	nonaremos	1	0	1	1	1	0		109	semi	13	70	1	1	3	0
AR	2P	IMP	gesar	gesábais	gestaréis	0							109	semi	13	70			0	0
AR	2P	IMP	nestar	nestábais	netáis	1	0	1	1	1	0		109	semi	13	70	1	1	3	0
AR	2P	PRET	lendar	lendasteis	lendará	1	1	0	0	1	0		109	semi	13	70	0.333333	0	1	0
AR	2P	PRET	vantar	vantasteis	vantaréis	1	1	1	1	1	0		109	semi	13	70	1	1	3	0
AR	3S	IMP	gicar	gicaba	gicará	1	1	1	1	1	0		109	semi	13	70	1	1	3	0
AR	3S	IMP	pojar	pojaba	pojará	1	1	1	1	1	0		109	semi	13	70	1	1	3	0
AR	3S	PRET	lebar	lebó	nebará	1	0	1	1	1	0		109	semi	13	70	1	1	3	0
AR	3S	PRET	nalar	naló	nalará	1	1	1	1	1	0		109	semi	13	70	1	1	3	0
ER	1P	IMP	lender	lendíamos	lenceremos	1	0	1	1	1	0		109	semi	13	70	1	1	3	0
ER	1P	IMP	vanter	vantíamos	vantiremos	1	0	1	1	0	0		109	semi	13	70	0.666667	0	2	0
ER	1P	PRET	gecer	gecimos	gerceremos	1	0	1	1	1	0		109	semi	13	70	1	1	3	0
ER	1P	PRET	naler	nalimos	naleramos	1	1	1	1	0	0		109	semi	13	70	0.666667	0	2	0
ER	2P	IMP	maver	mavíais	mamaremos	1	0	0	1	1	0		109	semi	13	70	0.666667	0	2	0
ER	2P	IMP	somer	somíais	somaremos	1	1	0	1	0	0		109	semi	13	70	0.333333	0	1	0
ER	2P	PRET	jaser	jasisteis	laseréis	1	0	1	1	1	0		109	semi	13	70	1	1	3	0
ER	2P	PRET	plerer	pleristeis	plederéis	1	0	1	1	1	0		109	semi	13	70	1	1	3	0
ER	3S	IMP	tarrer	tarría	taré HES	1	0	0	1	0	1		109	semi	13	70	0.333333	0	2	0
ER	3S	IMP	yoner	yonía	yonaremos	1	1	0	0	0	0		109	semi	13	70	0	0	0	0
ER	3S	PRET	corber	corbió	corberá	1	1	1	1	1	0		109	semi	13	70	1	1	3	0
ER	3S	PRET	llucer	llució	lucirá	0							109	semi	13	70			0	0
AR	1P	IMP	baltar	baltábamos	baltábamos	1	1	1	1	1	1	1	115	semi	24	74	1	1	5	1
AR	1P	IMP	sardar	sardábamos	sardábamos HES	1	1	1	1	1	1	1	115	semi	24	74	1	1	5	1
AR	1P	PRET	jasar	jasamos	gasamos	1	0	1	1	1	1	1	115	semi	24	74	1	1	5	1
AR	1P	PRET	londar	londamos	dondámos	1	0	1	1	1	1	1	115	semi	24	74	1	1	5	1
AR	2P	IMP	gesar	gesábais	guesábamos	1	0	0	1	1	1	1	115	semi	24	74	0.666667	0	4	0
AR	2P	IMP	nestar	nestábais	nestaba	1	1	0	0	1	1	1	115	semi	24	74	0.333333	0	3	0
AR	2P	PRET	lendar	lendasteis	lentamos	1	0	0	1	1	1	1	115	semi	24	74	0.666667	0	4	0
AR	2P	PRET	vantar	vantasteis	vantámos	1	1	0	1	1	1	1	115	semi	24	74	0.666667	0	4	0
AR	3S	IMP	gicar	gicaba	gircaba	1	0	1	1	1	1	1	115	semi	24	74	1	1	5	1
AR	3S	IMP	pojar	pojaba	porjaba	1	0	1	1	1	1	1	115	semi	24	74	1	1	5	1
AR	3S	PRET	lebar	lebó	lebaba	1	1	1	1	1	1	0	115	semi	24	74	1	1	4	0
AR	3S	PRET	nalar	naló	nalaba HES	1	1	1	1	1	1	0	115	semi	24	74	1	1	4	0
ER	1P	IMP	lender	lendíamos	lengábamos	1	0	1	1	0	1	1	115	semi	24	74	0.666667	0	4	0
ER	1P	IMP	vanter	vantíamos	vanteamos HES	1	0	1	1	0	1	0	115	semi	24	74	0.666667	0	3	0
ER	1P	PRET	gecer	gecimos	gersábamos HES	1	0	1	1	0	1	0	115	semi	24	74	0.666667	0	3	0
ER	1P	PRET	naler	nalimos	nateamos HES	1	0	1	1	0	0	1	115	semi	24	74	0.666667	0	3	0
ER	2P	IMP	maver	mavíais	bameábamos	1	0	0	1	0	1	1	115	semi	24	74	0.333333	0	3	0
ER	2P	IMP	somer	somíais	solábamos HES	1	0	0	1	0	1	1	115	semi	24	74	0.333333	0	3	0
ER	2P	PRET	jaser	jasisteis	vais a jasar	1	1	1	1	0	0		115	semi	24	74	0.666667	0	2	0
ER	2P	PRET	plerer	pleristeis	pleréamos HES	1	0	0	1	0	1	1	115	semi	24	74	0.333333	0	3	0
ER	3S	IMP	tarrer	tarría	tarre(r)á	1	1	1	1	0	0		115	semi	24	74	0.666667	0	2	0
ER	3S	IMP	yoner	yonía	loleábamos HES	1	0	0	0	0	1	1	115	semi	24	74	0	0	2	0
ER	3S	PRET	corber	corbió	corbó	1	1	1	1	0	1	1	115	semi	24	74	0.666667	0	4	0
ER	3S	PRET	llucer	llució	lluce	1	1	1	1	1	0		115	semi	24	74	1	1	3	0
AR	1P	IMP	baltar	baltábamos	baltába	1	1	0	0	1	1	1	105	semi	13	68	0.333333	0	3	0
AR	1P	IMP	sardar	sardábamos	saliáma HES	1	0	0	0	0	0	0	105	semi	13	68	0	0	0	0
AR	1P	PRET	jasar	jasamos	gasamos	1	0	1	1	1	1	1	105	semi	13	68	1	1	5	1
AR	1P	PRET	londar	londamos	logámos	1	0	1	1	1	1	1	105	semi	13	68	1	1	5	1
AR	2P	IMP	gesar	gesábais	gesaba	1	1	0	0	1	1	1	105	semi	13	68	0.333333	0	3	0
AR	2P	IMP	nestar	nestábais	nestaba	1	1	0	0	1	1	1	105	semi	13	68	0.333333	0	3	0
AR	2P	PRET	lendar	lendasteis	nengué	1	0	0	0	0	0	0	105	semi	13	68	0	0	0	0
AR	2P	PRET	vantar	vantasteis	vantéis HES	1	1	1	1	1	0		105	semi	13	68	1	1	3	0
AR	3S	IMP	gicar	gicaba	gicába	1	1	1	1	1	1	1	105	semi	13	68	1	1	5	1
AR	3S	IMP	pojar	pojaba	pojába	1	1	1	1	1	1	1	105	semi	13	68	1	1	5	1
AR	3S	PRET	lebar	lebó	lebó	1	1	1	1	1	1	1	105	semi	13	68	1	1	5	1
AR	3S	PRET	nalar	naló	nagába	1	0	1	1	1	1	0	105	semi	13	68	1	1	4	0
ER	1P	IMP	lender	lendíamos	lendimos	1	1	1	1	1	1	0	105	semi	13	68	1	1	4	0
ER	1P	IMP	vanter	vantíamos	manté HES	1	0	0	0	0	0	0	105	semi	13	68	0	0	0	0
ER	1P	PRET	gecer	gecimos	gecémos	1	1	1	1	1	0		105	semi	13	68	1	1	3	0
ER	1P	PRET	naler	nalimos	nalé HES	1	1	0	0	0	1	1	105	semi	13	68	0	0	2	0
ER	2P	IMP	maver	mavíais	magía HES	1	0	0	0	1	1	1	105	semi	13	68	0.333333	0	3	0
ER	2P	IMP	somer	somíais	somía	1	1	0	0	1	1	1	105	semi	13	68	0.333333	0	3	0
ER	2P	PRET	jaser	jasisteis	jasó HES	1	1	0	0	0	1	1	105	semi	13	68	0	0	2	0
ER	2P	PRET	plerer	pleristeis	pleguéis	1	0	1	1	1	0		105	semi	13	68	1	1	3	0
ER	3S	IMP	tarrer	tarría	tarré HES	1	1	0	0	0	0	0	105	semi	13	68	0	0	0	0
ER	3S	IMP	yoner	yonía	yogába HES	1	0	1	1	0	1	1	105	semi	13	68	0.666667	0	4	0
ER	3S	PRET	corber	corbió	está corbando	1	1	1	1	0	0		105	semi	13	68	0.666667	0	2	0
ER	3S	PRET	llucer	llució	llució	1	1	1	1	1	1	1	105	semi	13	68	1	1	5	1
AR	1P	IMP	baltar	baltábamos	maltaba	1	0	0	0	1	1	1	116	semi	22	64	0.333333	0	3	0
AR	1P	IMP	sardar	sardábamos	sardábamos	1	1	1	1	1	1	1	116	semi	22	64	1	1	5	1
AR	1P	PRET	jasar	jasamos	jasamos	1	1	1	1	1	1	1	116	semi	22	64	1	1	5	1
AR	1P	PRET	londar	londamos	andramos	0							116	semi	22	64			0	0
AR	2P	IMP	gesar	gesábais	gesábamos	1	1	0	1	1	1	1	116	semi	22	64	0.666667	0	4	0
AR	2P	IMP	nestar	nestábais	nestámos HES	1	1	0	1	1	1	0	116	semi	22	64	0.666667	0	3	0
AR	2P	PRET	lendar	lendasteis	lendamos	1	1	0	1	1	1	1	116	semi	22	64	0.666667	0	4	0
AR	2P	PRET	vantar	vantasteis	vantámos	1	1	0	1	1	1	1	116	semi	22	64	0.666667	0	4	0
AR	3S	IMP	gicar	gicaba	gicaba	1	1	1	1	1	1	1	116	semi	22	64	1	1	5	1
AR	3S	IMP	pojar	pojaba	pojaba	1	1	1	1	1	1	1	116	semi	22	64	1	1	5	1
AR	3S	PRET	lebar	lebó	lebaba	1	1	1	1	1	1	0	116	semi	22	64	1	1	4	0
AR	3S	PRET	nalar	naló	nalaba	1	1	1	1	1	1	0	116	semi	22	64	1	1	4	0
ER	1P	IMP	lender	lendíamos	lendemos	1	1	1	1	1	0		116	semi	22	64	1	1	3	0
ER	1P	IMP	vanter	vantíamos	vantiámos	1	0	1	1	1	0		116	semi	22	64	1	1	3	0
ER	1P	PRET	gecer	gecimos	gesamos	1	1	1	1	0	1	1	116	semi	22	64	0.666667	0	4	0
ER	1P	PRET	naler	nalimos	aliamos	1	0	1	1	0	1	0	116	semi	22	64	0.666667	0	3	0
ER	2P	IMP	maver	mavíais	mavábamos HES	1	0	0	1	0	1	1	116	semi	22	64	0.333333	0	3	0
ER	2P	IMP	somer	somíais	somíamos	1	1	0	1	1	1	1	116	semi	22	64	0.666667	0	4	0
ER	2P	PRET	jaser	jasisteis	jasémos	1	1	0	1	1	0		116	semi	22	64	0.666667	0	2	0
ER	2P	PRET	plerer	pleristeis	pedrémos	1	0	0	1	1	0		116	semi	22	64	0.666667	0	2	0
ER	3S	IMP	tarrer	tarría	tarriámo(s)	1	0	0	0	1	1	1	116	semi	22	64	0.333333	0	3	0
ER	3S	IMP	yoner	yonía	yoníamos HES	1	1	0	0	1	1	1	116	semi	22	64	0.333333	0	3	0
ER	3S	PRET	corber	corbió	cordimos HES	1	0	0	0	1	1	1	116	semi	22	64	0.333333	0	3	0
ER	3S	PRET	llucer	llució	lluce HES	1	1	1	1	1	0		116	semi	22	64	1	1	3	0
AR	1P	IMP	baltar	baltábamos	baltamos	1	1	1	1	1	1	0	107	semi	20	76	1	1	4	0
AR	1P	IMP	sardar	sardábamos	sardamos	1	1	1	1	1	1	0	107	semi	20	76	1	1	4	0
AR	1P	PRET	jasar	jasamos	jarsamos	1	0	1	1	1	1	1	107	semi	20	76	1	1	5	1
AR	1P	PRET	londar	londamos	londámos	1	1	1	1	1	1	1	107	semi	20	76	1	1	5	1
AR	2P	IMP	gesar	gesábais	gesaba HES	1	1	0	0	1	1	1	107	semi	20	76	0.333333	0	3	0
AR	2P	IMP	nestar	nestábais	nestaba	1	1	0	0	1	1	1	107	semi	20	76	0.333333	0	3	0
AR	2P	PRET	lendar	lendasteis	lendamos	1	1	0	1	1	1	1	107	semi	20	76	0.666667	0	4	0
AR	2P	PRET	vantar	vantasteis	vantamos	1	1	0	1	1	1	1	107	semi	20	76	0.666667	0	4	0
AR	3S	IMP	gicar	gicaba	gicar	1	1	0	0	0	0		107	semi	20	76	0	0	0	0
AR	3S	IMP	pojar	pojaba	porja	1	0	1	1	1	0		107	semi	20	76	1	1	3	0
AR	3S	PRET	lebar	lebó	lebar	1	1	0	0	0	0		107	semi	20	76	0	0	0	0
AR	3S	PRET	nalar	naló	nala HES	1	1	1	1	1	0		107	semi	20	76	1	1	3	0
ER	1P	IMP	lender	lendíamos	lendamos	1	1	1	1	0	1	0	107	semi	20	76	0.666667	0	3	0
ER	1P	IMP	vanter	vantíamos	vantemos	1	1	1	1	1	0		107	semi	20	76	1	1	3	0
ER	1P	PRET	gecer	gecimos	gercemos	1	0	1	1	1	0		107	semi	20	76	1	1	3	0
ER	1P	PRET	naler	nalimos	naler	1	1	0	0	1	0		107	semi	20	76	0.333333	0	1	0
ER	2P	IMP	maver	mavíais	mavía	1	1	0	0	1	1	1	107	semi	20	76	0.333333	0	3	0
ER	2P	IMP	somer	somíais	??????								107	semi	20	76			0	0
ER	2P	PRET	jaser	jasisteis	jarsamos	1	0	0	1	0	1	1	107	semi	20	76	0.333333	0	3	0
ER	2P	PRET	plerer	pleristeis	pleréis	1	1	1	1	1	0		107	semi	20	76	1	1	3	0
ER	3S	IMP	tarrer	tarría	tarrío HES!	1	1	0	0	0	0	0	107	semi	20	76	0	0	0	0
ER	3S	IMP	yoner	yonía	yona HES	1	1	1	1	0	0		107	semi	20	76	0.666667	0	2	0
ER	3S	PRET	corber	corbió	corber	1	1	0	0	0	0		107	semi	20	76	0	0	0	0
ER	3S	PRET	llucer	llució	llucemos HES	1	1	0	0	1	0		107	semi	20	76	0.333333	0	1	0
AR	1P	IMP	baltar	baltábamos	baltábamos	1	1	1	1	1	1	1	104	semi	17	62	1	1	5	1
AR	1P	IMP	sardar	sardábamos	sardábamos	1	1	1	1	1	1	1	104	semi	17	62	1	1	5	1
AR	1P	PRET	jasar	jasamos	garsamos HES	1	0	1	1	1	1	1	104	semi	17	62	1	1	5	1
AR	1P	PRET	londar	londamos	ondamos	1	0	1	1	1	1	1	104	semi	17	62	1	1	5	1
AR	2P	IMP	gesar	gesábais	gersamos	1	0	0	1	1	1	0	104	semi	17	62	0.666667	0	3	0
AR	2P	IMP	nestar	nestábais	he nestado	1	1	0	0	1	1	0	104	semi	17	62	0.333333	0	2	0
AR	2P	PRET	lendar	lendasteis	lendimos	1	1	0	1	0	1	1	104	semi	17	62	0.333333	0	3	0
AR	2P	PRET	vantar	vantasteis	vantemos	1	1	0	1	0	0		104	semi	17	62	0.333333	0	1	0
AR	3S	IMP	gicar	gicaba	ha gicado HES	1	1	1	1	1	1	0	104	semi	17	62	1	1	4	0
AR	3S	IMP	pojar	pojaba	porjó	1	0	1	1	1	1	0	104	semi	17	62	1	1	4	0
AR	3S	PRET	lebar	lebó	lebó	1	1	1	1	1	1	1	104	semi	17	62	1	1	5	1
AR	3S	PRET	nalar	naló	naló	1	1	1	1	1	1	1	104	semi	17	62	1	1	5	1
ER	1P	IMP	lender	lendíamos	hemos lendido	1	1	1	1	1	1	0	104	semi	17	62	1	1	4	0
ER	1P	IMP	vanter	vantíamos	vantimos	1	1	1	1	1	1	0	104	semi	17	62	1	1	4	0
ER	1P	PRET	gecer	gecimos	gercimos	1	0	1	1	1	1	1	104	semi	17	62	1	1	5	1
ER	1P	PRET	naler	nalimos	nalé	1	1	0	0	0	1	1	104	semi	17	62	0	0	2	0
ER	2P	IMP	maver	mavíais	mavé	1	1	0	0	1	1	0	104	semi	17	62	0.333333	0	2	0
ER	2P	IMP	somer	somíais	hemos somido	1	1	0	1	1	1	0	104	semi	17	62	0.666667	0	3	0
ER	2P	PRET	jaser	jasisteis	jarsimos	1	0	0	1	1	1	1	104	semi	17	62	0.666667	0	4	0
ER	2P	PRET	plerer	pleristeis	pleriblo	1	0	0	0	0	0	0	104	semi	17	62	0	0	0	0
ER	3S	IMP	tarrer	tarría	arrastó	1	0	1	1	0	1	0	104	semi	17	62	0.666667	0	3	0
ER	3S	IMP	yoner	yonía	yoró HES!	1	0	1	1	0	1	0	104	semi	17	62	0.666667	0	3	0
ER	3S	PRET	corber	corbió	corbió HES	1	1	1	1	1	1	1	104	semi	17	62	1	1	5	1
ER	3S	PRET	llucer	llució	llució	1	1	1	1	1	1	1	104	semi	17	62	1	1	5	1
AR	1P	IMP	baltar	baltábamos	baltábamos HES	1	1	1	1	1	1	1	103	semi	16	77	1	1	5	1
AR	1P	IMP	sardar	sardábamos	sardamos	1	1	1	1	1	1	0	103	semi	16	77	1	1	4	0
AR	1P	PRET	jasar	jasamos	jasamos HES	1	1	1	1	1	1	1	103	semi	16	77	1	1	5	1
AR	1P	PRET	londar	londamos	londamos	1	1	1	1	1	1	1	103	semi	16	77	1	1	5	1
AR	2P	IMP	gesar	gesábais	gesamos	1	1	0	1	1	1	0	103	semi	16	77	0.666667	0	3	0
AR	2P	IMP	nestar	nestábais	nestamos	1	1	0	1	1	1	0	103	semi	16	77	0.666667	0	3	0
AR	2P	PRET	lendar	lendasteis	NA								103	semi	16	77			0	0
AR	2P	PRET	vantar	vantasteis	vandáis	1	0	1	1	1	0		103	semi	16	77	1	1	3	0
AR	3S	IMP	gicar	gicaba	Gicó	1	1	1	1	1	1	0	103	semi	16	77	1	1	4	0
AR	3S	IMP	pojar	pojaba	pojaba	1	1	1	1	1	1	1	103	semi	16	77	1	1	5	1
AR	3S	PRET	lebar	lebó	lebó	1	1	1	1	1	1	1	103	semi	16	77	1	1	5	1
AR	3S	PRET	nalar	naló	naló	1	1	1	1	1	1	1	103	semi	16	77	1	1	5	1
ER	1P	IMP	lender	lendíamos	lendemos	1	1	1	1	1	0		103	semi	16	77	1	1	3	0
ER	1P	IMP	vanter	vantíamos	vandemos	1	0	1	1	1	0		103	semi	16	77	1	1	3	0
ER	1P	PRET	gecer	gecimos	gercimos HES	1	0	1	1	1	1	1	103	semi	16	77	1	1	5	1
ER	1P	PRET	naler	nalimos	nalaremos	1	1	1	1	1	0		103	semi	16	77	1	1	3	0
ER	2P	IMP	maver	mavíais	babemos	0							103	semi	16	77			0	0
ER	2P	IMP	somer	somíais	somamos	1	1	0	1	0	1	0	103	semi	16	77	0.333333	0	2	0
ER	2P	PRET	jaser	jasisteis	jarsamos	1	0	0	1	0	1	1	103	semi	16	77	0.333333	0	3	0
ER	2P	PRET	plerer	pleristeis	pleremos	1	1	0	1	0	0		103	semi	16	77	0.333333	0	1	0
ER	3S	IMP	tarrer	tarría	tarraba	1	1	1	1	0	1	1	103	semi	16	77	0.666667	0	4	0
ER	3S	IMP	yoner	yonía	onaba	1	0	1	1	0	1	1	103	semi	16	77	0.666667	0	4	0
ER	3S	PRET	corber	corbió	corbó	1	1	1	1	0	1	1	103	semi	16	77	0.666667	0	4	0
ER	3S	PRET	llucer	llució	lució	0							103	semi	16	77			0	0
AR	1P	IMP	baltar	baltábamos	baltamos	1	1	1	1	1	1	0	114	semi	16	89	1	1	4	0
AR	1P	IMP	sardar	sardábamos	sardamos	1	1	1	1	1	1	0	114	semi	16	89	1	1	4	0
AR	1P	PRET	jasar	jasamos	jasamos	1	1	1	1	1	1	1	114	semi	16	89	1	1	5	1
AR	1P	PRET	londar	londamos	londamos	1	1	1	1	1	1	1	114	semi	16	89	1	1	5	1
AR	2P	IMP	gesar	gesábais	gesábamos HES	1	1	0	1	1	1	1	114	semi	16	89	0.666667	0	4	0
AR	2P	IMP	nestar	nestábais	nestábamos HES	1	1	0	1	1	1	1	114	semi	16	89	0.666667	0	4	0
AR	2P	PRET	lendar	lendasteis	lendamos	1	1	0	1	1	1	1	114	semi	16	89	0.666667	0	4	0
AR	2P	PRET	vantar	vantasteis	vanzamos	0							114	semi	16	89			0	0
AR	3S	IMP	gicar	gicaba	gicaba HES	1	1	1	1	1	1	1	114	semi	16	89	1	1	5	1
AR	3S	IMP	pojar	pojaba	se pogó HES	1	0	1	1	1	1	0	114	semi	16	89	1	1	4	0
AR	3S	PRET	lebar	lebó	lebó	1	1	1	1	1	1	1	114	semi	16	89	1	1	5	1
AR	3S	PRET	nalar	naló	nalón HES	1	1	0	0		0	0	114	semi	16	89	0	0	0	0
ER	1P	IMP	lender	lendíamos	lendíamos HES	1	1	1	1	1	1	1	114	semi	16	89	1	1	5	1
ER	1P	IMP	vanter	vantíamos	vanteamos	1	0	1	1	0	1	1	114	semi	16	89	0.666667	0	4	0
ER	1P	PRET	gecer	gecimos	gezamos	1	1	1	1	0	1	1	114	semi	16	89	0.666667	0	4	0
ER	1P	PRET	naler	nalimos	nelamos	1	0	1	1	0	1	1	114	semi	16	89	0.666667	0	4	0
ER	2P	IMP	maver	mavíais	babosábais HES	1	0	1	1	0	1	1	114	semi	16	89	0.666667	0	4	0
ER	2P	IMP	somer	somíais	somíamos	1	1	0	1	1	1	1	114	semi	16	89	0.666667	0	4	0
ER	2P	PRET	jaser	jasisteis	gasamos	1	0	0	1	0	1	1	114	semi	16	89	0.333333	0	3	0
ER	2P	PRET	plerer	pleristeis	pledemos	1	0	0	1	1	0		114	semi	16	89	0.666667	0	2	0
ER	3S	IMP	tarrer	tarría	tarrea	1	0	1	1	1	0		114	semi	16	89	1	1	3	0
ER	3S	IMP	yoner	yonía	yonaba	1	1	1	1	0	1	1	114	semi	16	89	0.666667	0	4	0
ER	3S	PRET	corber	corbió	corbió HES	1	1	1	1	1	1	1	114	semi	16	89	1	1	5	1
ER	3S	PRET	llucer	llució	lució HES	0							114	semi	16	89			0	0
AR	1P	IMP	baltar	baltábamos	baltaremos HES	1	1	1	1	1	0		119	semi	22	52	1	1	3	0
AR	1P	IMP	sardar	sardábamos	sardaremos	1	1	1	1	1	0		119	semi	22	52	1	1	3	0
AR	1P	PRET	jasar	jasamos	gersaríamos	1	0	1	1	0	0		119	semi	22	52	0.666667	0	2	0
AR	1P	PRET	londar	londamos	londaréris	1	1	0	1	1	0		119	semi	22	52	0.666667	0	2	0
AR	2P	IMP	gesar	gesábais	gersaréis	1	0	1	1	1	0		119	semi	22	52	1	1	3	0
AR	2P	IMP	nestar	nestábais	nestaréis	1	1	1	1	1	0		119	semi	22	52	1	1	3	0
AR	2P	PRET	lendar	lendasteis	lendaréis	1	1	1	1	1	0		119	semi	22	52	1	1	3	0
AR	2P	PRET	vantar	vantasteis	valtearéis	1	0	1	1	1	0		119	semi	22	52	1	1	3	0
AR	3S	IMP	gicar	gicaba	gicaró HES	1	1	1	1	1	0		119	semi	22	52	1	1	3	0
AR	3S	IMP	pojar	pojaba	pojó	1	1	1	1	1	1	0	119	semi	22	52	1	1	4	0
AR	3S	PRET	lebar	lebó	lebaró HES	1	1	1	1	1	0		119	semi	22	52	1	1	3	0
AR	3S	PRET	nalar	naló	laneará HES	1	0	1	1	1	0		119	semi	22	52	1	1	3	0
ER	1P	IMP	lender	lendíamos	lendaremos	1	1	1	1	0	0		119	semi	22	52	0.666667	0	2	0
ER	1P	IMP	vanter	vantíamos	vantearemos HES	1	0	1	1	0	0		119	semi	22	52	0.666667	0	2	0
ER	1P	PRET	gecer	gecimos	gerceríamos HES	1	0	1	1	1	0		119	semi	22	52	1	1	3	0
ER	1P	PRET	naler	nalimos	naleamos	1	0	1	1	0	1	1	119	semi	22	52	0.666667	0	4	0
ER	2P	IMP	maver	mavíais	mavevía	1	0	0	0	1	1	1	119	semi	22	52	0.333333	0	3	0
ER	2P	IMP	somer	somíais	somaréis HES!	1	1	1	1	0	0		119	semi	22	52	0.666667	0	2	0
ER	2P	PRET	jaser	jasisteis	jartaréis	0							119	semi	22	52			0	0
ER	2P	PRET	plerer	pleristeis	peleréis	1	0	1	1	1	0		119	semi	22	52	1	1	3	0
ER	3S	IMP	tarrer	tarría	tarreará	1	0	1	1	0	0		119	semi	22	52	0.666667	0	2	0
ER	3S	IMP	yoner	yonía	yonará	1	1	1	1	0	0		119	semi	22	52	0.666667	0	2	0
ER	3S	PRET	corber	corbió	corberá HES	1	1	1	1	1	0		119	semi	22	52	1	1	3	0
ER	3S	PRET	llucer	llució	lucirá	0							119	semi	22	52			0	0
AR	1P	IMP	baltar	baltábamos	balteábamos	1	0	1	1	1	1	1	110	semi	31	59	1	1	5	1
AR	1P	IMP	sardar	sardábamos	sadeábamos	1	0	1	1	1	1	1	110	semi	31	59	1	1	5	1
AR	1P	PRET	jasar	jasamos	jaseábamos	1	0	1	1	1	1	0	110	semi	31	59	1	1	4	0
AR	1P	PRET	londar	londamos	londeábamos HES	1	0	1	1	1	1	0	110	semi	31	59	1	1	4	0
AR	2P	IMP	gesar	gesábais	gesábais	1	1	1	1	1	1	1	110	semi	31	59	1	1	5	1
AR	2P	IMP	nestar	nestábais	lestábamos	1	0	0	1	1	1	1	110	semi	31	59	0.666667	0	4	0
AR	2P	PRET	lendar	lendasteis	lendamos	1	1	0	1	1	1	1	110	semi	31	59	0.666667	0	4	0
AR	2P	PRET	vantar	vantasteis	vanteábamos	1	0	0	1	1	1	0	110	semi	31	59	0.666667	0	3	0
AR	3S	IMP	gicar	gicaba	gicababa HES	1	1	0	0	0	0	0	110	semi	31	59	0	0	0	0
AR	3S	IMP	pojar	pojaba	pojaba	1	1	1	1	1	1	1	110	semi	31	59	1	1	5	1
AR	3S	PRET	lebar	lebó	lebadó	1	0	1	1	1	1	1	110	semi	31	59	1	1	5	1
AR	3S	PRET	nalar	naló	naleó	1	0	1	1	1	1	1	110	semi	31	59	1	1	5	1
ER	1P	IMP	lender	lendíamos	lendamos	1	1	1	1	0	1	0	110	semi	31	59	0.666667	0	3	0
ER	1P	IMP	vanter	vantíamos	vantiábamos	1	0	1	1	0	1	1	110	semi	31	59	0.666667	0	4	0
ER	1P	PRET	gecer	gecimos	gecemos	1	0	1	1	1	0		110	semi	31	59	1	1	3	0
ER	1P	PRET	naler	nalimos	naleamo(s)	1	0	1	1	0	1	1	110	semi	31	59	0.666667	0	4	0
ER	2P	IMP	maver	mavíais	maveábamos	1	0	0	1	0	1	1	110	semi	31	59	0.333333	0	3	0
ER	2P	IMP	somer	somíais	sobiábamos	1	0	0	1	0	1	1	110	semi	31	59	0.333333	0	3	0
ER	2P	PRET	jaser	jasisteis	jaseábamos	1	0	0	1	0	1	0	110	semi	31	59	0.333333	0	2	0
ER	2P	PRET	plerer	pleristeis	plereábamos HES	1	0	0	1	0	1	0	110	semi	31	59	0.333333	0	2	0
ER	3S	IMP	tarrer	tarría	tarreaba	1	0	1	1	0	1	1	110	semi	31	59	0.666667	0	4	0
ER	3S	IMP	yoner	yonía	yoniabas	1	0	0	1	0	1	1	110	semi	31	59	0.333333	0	3	0
ER	3S	PRET	corber	corbió	cordeó	1	0	1	1	0	1	1	110	semi	31	59	0.666667	0	4	0
ER	3S	PRET	llucer	llució	llució	1	1	1	1	1	1	1	110	semi	31	59	1	1	5	1
AR	1P	IMP	baltar	baltábamos	balteábamos	1	0	1	1	1	1	1	120	semi	25	68	1	1	5	1
AR	1P	IMP	sardar	sardábamos	sardábamos	1	1	1	1	1	1	1	120	semi	25	68	1	1	5	1
AR	1P	PRET	jasar	jasamos	jasábamos	1	1	1	1	1	1	0	120	semi	25	68	1	1	4	0
AR	1P	PRET	londar	londamos	ondolábamos	1	0	1	1	1	1	0	120	semi	25	68	1	1	4	0
AR	2P	IMP	gesar	gesábais	gesávais	1	1	1	1	1	1	1	120	semi	25	68	1	1	5	1
AR	2P	IMP	nestar	nestábais	lestábais	1	0	1	1	1	1	1	120	semi	25	68	1	1	5	1
AR	2P	PRET	lendar	lendasteis	lendábais	1	1	1	1	1	1	0	120	semi	25	68	1	1	4	0
AR	2P	PRET	vantar	vantasteis	vanteávais HES	1	0	1	1	1	1	0	120	semi	25	68	1	1	4	0
AR	3S	IMP	gicar	gicaba	gicabas HES!	1	1	0	1	1	1	1	120	semi	25	68	0.666667	0	4	0
AR	3S	IMP	pojar	pojaba	pojaba	1	1	1	1	1	1	1	120	semi	25	68	1	1	5	1
AR	3S	PRET	lebar	lebó	lebaba HES	1	1	1	1	1	1	0	120	semi	25	68	1	1	4	0
AR	3S	PRET	nalar	naló	nalaváis	1	0	0	0	1	1	0	120	semi	25	68	0.333333	0	2	0
ER	1P	IMP	lender	lendíamos	lendábamos	1	1	1	1	0	1	1	120	semi	25	68	0.666667	0	4	0
ER	1P	IMP	vanter	vantíamos	vanteábamos	1	0	1	1	0	1	1	120	semi	25	68	0.666667	0	4	0
ER	1P	PRET	gecer	gecimos	gerciábamos	1	0	1	1	0	1	0	120	semi	25	68	0.666667	0	3	0
ER	1P	PRET	naler	nalimos	naleábamos	1	0	1	1	0	1	0	120	semi	25	68	0.666667	0	3	0
ER	2P	IMP	maver	mavíais	mavelávais HES!	1	0	1	1	0	1	1	120	semi	25	68	0.666667	0	4	0
ER	2P	IMP	somer	somíais	sobábamos	0							120	semi	25	68			0	0
ER	2P	PRET	jaser	jasisteis	jaseábamos	1	0	0	1	0	1	0	120	semi	25	68	0.333333	0	2	0
ER	2P	PRET	plerer	pleristeis	plerábamos	1	1	0	1	0	1	0	120	semi	25	68	0.333333	0	2	0
ER	3S	IMP	tarrer	tarría	tarreaba	1	0	1	1	0	1	1	120	semi	25	68	0.666667	0	4	0
ER	3S	IMP	yoner	yonía	yonaba HES	1	1	1	1	0	1	1	120	semi	25	68	0.666667	0	4	0
ER	3S	PRET	corber	corbió	corbaba	1	1	1	1	0	1	0	120	semi	25	68	0.666667	0	3	0
ER	3S	PRET	llucer	llució	llució	1	1	1	1	1	1	1	120	semi	25	68	1	1	5	1
AR	1P	IMP	baltar	baltábamos	bataba	1	0	0	0	1	1	1	111	semi	21	74	0.333333	0	3	0
AR	1P	IMP	sardar	sardábamos	sadaba	1	0	0	0	1	1	1	111	semi	21	74	0.333333	0	3	0
AR	1P	PRET	jasar	jasamos	jasamos	1	1	1	1	1	1	1	111	semi	21	74	1	1	5	1
AR	1P	PRET	londar	londamos	londaba	1	1	0	0	1	1	0	111	semi	21	74	0.333333	0	2	0
AR	2P	IMP	gesar	gesábais	gesaba	1	1	0	0	1	1	1	111	semi	21	74	0.333333	0	3	0
AR	2P	IMP	nestar	nestábais	nestaba	1	1	0	0	1	1	1	111	semi	21	74	0.333333	0	3	0
AR	2P	PRET	lendar	lendasteis	lendé	1	1	0	0	1	1	1	111	semi	21	74	0.333333	0	3	0
AR	2P	PRET	vantar	vantasteis	vantá	1	1	0	0	1	0	0	111	semi	21	74	0.333333	0	1	0
AR	3S	IMP	gicar	gicaba	gicaba	1	1	1	1	1	1	1	111	semi	21	74	1	1	5	1
AR	3S	IMP	pojar	pojaba	pojaba	1	1	1	1	1	1	1	111	semi	21	74	1	1	5	1
AR	3S	PRET	lebar	lebó	leba	1	1	1	1	1	0		111	semi	21	74	1	1	3	0
AR	3S	PRET	nalar	naló	nalaba	1	1	1	1	1	1	0	111	semi	21	74	1	1	4	0
ER	1P	IMP	lender	lendíamos	rendía	0							111	semi	21	74			0	0
ER	1P	IMP	vanter	vantíamos	vantía	1	1	0	0	1	1	1	111	semi	21	74	0.333333	0	3	0
ER	1P	PRET	gecer	gecimos	gercimos	1	0	1	1	1	1	1	111	semi	21	74	1	1	5	1
ER	1P	PRET	naler	nalimos	lucimos	1	0	1	1	1	1	1	111	semi	21	74	1	1	5	1
ER	2P	IMP	maver	mavíais	mavía	1	1	0	0	1	1	1	111	semi	21	74	0.333333	0	3	0
ER	2P	IMP	somer	somíais	somía	1	1	0	0	1	1	1	111	semi	21	74	0.333333	0	3	0
ER	2P	PRET	jaser	jasisteis	jicimos	1	0	0	1	1	1	1	111	semi	21	74	0.666667	0	4	0
ER	2P	PRET	plerer	pleristeis	pleremos	1	1	0	1	1	0		111	semi	21	74	0.666667	0	2	0
ER	3S	IMP	tarrer	tarría	tarría	1	1	1	1	1	1	1	111	semi	21	74	1	1	5	1
ER	3S	IMP	yoner	yonía	yonía	1	1	1	1	1	1	1	111	semi	21	74	1	1	5	1
ER	3S	PRET	corber	corbió	corrió	0							111	semi	21	74			0	0
ER	3S	PRET	llucer	llució	llucimos	1	1	0	0	1	1	1	111	semi	21	74	0.333333	0	3	0
AR	1P	IMP	baltar	baltábamos	baltaba	1	1	0	0	1	1	1	106	semi	13	68	0.333333	0	3	0
AR	1P	IMP	sardar	sardábamos	sarbaba	1	0	0	0	1	1	1	106	semi	13	68	0.333333	0	3	0
AR	1P	PRET	jasar	jasamos	gasamos	1	0	1	1	1	1	1	106	semi	13	68	1	1	5	1
AR	1P	PRET	londar	londamos	londamos	1	1	1	1	1	1	1	106	semi	13	68	1	1	5	1
AR	2P	IMP	gesar	gesábais	gesaba	1	1	0	0	1	1	1	106	semi	13	68	0.333333	0	3	0
AR	2P	IMP	nestar	nestábais	estaba	0							106	semi	13	68			0	0
AR	2P	PRET	lendar	lendasteis	lendan	1	1	0	1	1	0		106	semi	13	68	0.666667	0	2	0
AR	2P	PRET	vantar	vantasteis	vandamos	1	0	0	1	1	1	1	106	semi	13	68	0.666667	0	4	0
AR	3S	IMP	gicar	gicaba	gicaba	1	1	1	1	1	1	1	106	semi	13	68	1	1	5	1
AR	3S	IMP	pojar	pojaba	espojaba	1	0	1	1	1	1	1	106	semi	13	68	1	1	5	1
AR	3S	PRET	lebar	lebó	lebaba	1	1	1	1	1	1	0	106	semi	13	68	1	1	4	0
AR	3S	PRET	nalar	naló	nalaba	1	1	1	1	1	1	0	106	semi	13	68	1	1	4	0
ER	1P	IMP	lender	lendíamos	lendía	1	1	0	0	1	1	1	106	semi	13	68	0.333333	0	3	0
ER	1P	IMP	vanter	vantíamos	vandía	1	0	0	0	1	1	1	106	semi	13	68	0.333333	0	3	0
ER	1P	PRET	gecer	gecimos	gusió	1	0	0	0	1	1	1	106	semi	13	68	0.333333	0	3	0
ER	1P	PRET	naler	nalimos	lariamos	1	0	1	1	0	1	1	106	semi	13	68	0.666667	0	4	0
ER	2P	IMP	maver	mavíais	mavía	1	1	0	0	1	1	1	106	semi	13	68	0.333333	0	3	0
ER	2P	IMP	somer	somíais	somía	1	1	1	1	1	1	1	106	semi	13	68	1	1	5	1
ER	2P	PRET	jaser	jasisteis	jasamos	1	1	0	1	0	1	1	106	semi	13	68	0.333333	0	3	0
ER	2P	PRET	plerer	pleristeis	pean	1	0	0	1	0	0		106	semi	13	68	0.333333	0	1	0
ER	3S	IMP	tarrer	tarría	tarriaba	1	0	1	1	0	1	1	106	semi	13	68	0.666667	0	4	0
ER	3S	IMP	yoner	yonía	yoné	1	1	0	1	0	1	0	106	semi	13	68	0.333333	0	2	0
ER	3S	PRET	corber	corbió	corrió	0							106	semi	13	68			0	0
ER	3S	PRET	llucer	llució	lluvió	1	0	1	1	1	1	1	106	semi	13	68	1	1	5	1
AR	1P	IMP	baltar	baltábamos	balteamos	1	0	1	1	1	1	0	113	semi	26	73	1	1	4	0
AR	1P	IMP	sardar	sardábamos	sardamos	1	1	1	1	1	1	0	113	semi	26	73	1	1	4	0
AR	1P	PRET	jasar	jasamos	gasamos	1	0	1	1	1	1	1	113	semi	26	73	1	1	5	1
AR	1P	PRET	londar	londamos	londeamos	1	0	1	1	1	1	1	113	semi	26	73	1	1	5	1
AR	2P	IMP	gesar	gesábais	estábamos HES	0	0	0	1	1	1	1	113	semi	26	73	0.666667	0	4	0
AR	2P	IMP	nestar	nestábais	estamos	0	0	0	1	1	0		113	semi	26	73	0.666667	0	2	0
AR	2P	PRET	lendar	lendasteis	lendamos	1	1	0	1	1	1	1	113	semi	26	73	0.666667	0	4	0
AR	2P	PRET	vantar	vantasteis	vanteamos	1	0	0	1	1	1	0	113	semi	26	73	0.666667	0	3	0
AR	3S	IMP	gicar	gicaba	gicaba	1	1	1	1	1	1	1	113	semi	26	73	1	1	5	1
AR	3S	IMP	pojar	pojaba	pojaba	1	1	1	1	1	1	1	113	semi	26	73	1	1	5	1
AR	3S	PRET	lebar	lebó	lebaba	1	1	1	1	1	1	0	113	semi	26	73	1	1	4	0
AR	3S	PRET	nalar	naló	naló	1	1	1	1	1	1	1	113	semi	26	73	1	1	5	1
ER	1P	IMP	lender	lendíamos	lendíamos HES	1	1	1	1	1	1	1	113	semi	26	73	1	1	5	1
ER	1P	IMP	vanter	vantíamos	vantamos HES	1	1	0	1	0	1	0	113	semi	26	73	0.333333	0	2	0
ER	1P	PRET	gecer	gecimos	gezamos	1	0	0	1	0	1	1	113	semi	26	73	0.333333	0	3	0
ER	1P	PRET	naler	nalimos	nanemos HES	1	0	0	1	1	0		113	semi	26	73	0.666667	0	2	0
ER	2P	IMP	maver	mavíais	mavía HES	1	1	0	0	0	1	1	113	semi	26	73	0	0	2	0
ER	2P	IMP	somer	somíais	someaba HES	1	0	0	0	0	1	1	113	semi	26	73	0	0	2	0
ER	2P	PRET	jaser	jasisteis	gerséis	1	0	1	1	1	0		113	semi	26	73	1	1	3	0
ER	2P	PRET	plerer	pleristeis	plerimos	1	1	0	1	1	1	1	113	semi	26	73	0.666667	0	4	0
ER	3S	IMP	tarrer	tarría	tarríaba	1	1	1	1	0	1	1	113	semi	26	73	0.666667	0	4	0
ER	3S	IMP	yoner	yonía	yonaba	1	1	1	1	0	1	1	113	semi	26	73	0.666667	0	4	0
ER	3S	PRET	corber	corbió	corbió	1	1	1	1	1	1	1	113	semi	26	73	1	1	5	1
ER	3S	PRET	llucer	llució	lució	1	0	1	1	1	1	1	113	semi	26	73	1	1	5	1
AR	1P	IMP	baltar	baltábamos	baltamos	1	1	1	1	1	1	0	108	semi	14	68	1	1	4	0
AR	1P	IMP	sardar	sardábamos	sardamos	1	1	1	1	1	1	0	108	semi	14	68	1	1	4	0
AR	1P	PRET	jasar	jasamos	jaseamos	1	0	1	1	1	1	1	108	semi	14	68	1	1	5	1
AR	1P	PRET	londar	londamos	londeamos	1	0	1	1	1	1	1	108	semi	14	68	1	1	5	1
AR	2P	IMP	gesar	gesábais	gesáis	1	1	1	1	1	0		108	semi	14	68	1	1	3	0
AR	2P	IMP	nestar	nestábais	nestáis	1	1	1	1	1	0		108	semi	14	68	1	1	3	0
AR	2P	PRET	lendar	lendasteis	lendáis	1	1	1	1	1	0		108	semi	14	68	1	1	3	0
AR	2P	PRET	vantar	vantasteis	ventáis	1	0	1	1	1	0		108	semi	14	68	1	1	3	0
AR	3S	IMP	gicar	gicaba	gicaba	1	1	1	1	1	1	1	108	semi	14	68	1	1	5	1
AR	3S	IMP	pojar	pojaba	pojaba HES	1	1	1	1	1	1	1	108	semi	14	68	1	1	5	1
AR	3S	PRET	lebar	lebó	lebó HES	1	1	1	1	1	1	1	108	semi	14	68	1	1	5	1
AR	3S	PRET	nalar	naló	nala	1	1	1	1	1	0		108	semi	14	68	1	1	3	0
ER	1P	IMP	lender	lendíamos	lendeábamos	1	0	1	1	0	1	1	108	semi	14	68	0.666667	0	4	0
ER	1P	IMP	vanter	vantíamos	vanteábamos HES	1	0	1	1	0	1	1	108	semi	14	68	0.666667	0	4	0
ER	1P	PRET	gecer	gecimos	gerceamos HES	1	0	1	1	0	1	1	108	semi	14	68	0.666667	0	4	0
ER	1P	PRET	naler	nalimos	nalemos	1	1	1	1	1	0		108	semi	14	68	1	1	3	0
ER	2P	IMP	maver	mavíais	vabeamos	0							108	semi	14	68			0	0
ER	2P	IMP	somer	somíais	somábamos HES	1	1	0	1	0	1	1	108	semi	14	68	0.333333	0	3	0
ER	2P	PRET	jaser	jasisteis	jasáis	1	1	1	1	0	0		108	semi	14	68	0.666667	0	2	0
ER	2P	PRET	plerer	pleristeis	pleráis	1	1	1	1	0	0		108	semi	14	68	0.666667	0	2	0
ER	3S	IMP	tarrer	tarría	restaba	0							108	semi	14	68			0	0
ER	3S	IMP	yoner	yonía	yosaba	1	0	1	1	0	1	1	108	semi	14	68	0.666667	0	4	0
ER	3S	PRET	corber	corbió	corbaba HES	1	1	1	1	0	1	0	108	semi	14	68	0.666667	0	3	0
ER	3S	PRET	llucer	llució	llució	1	1	1	1	1	1	1	108	semi	14	68	1	1	5	1
